# Supplementary material for: Giant magnetoresistance of Dirac plasma in high-mobility graphene
Source: Nature. 2023 Apr 12;616(7956):270–4. doi: 10.1038/s41586-023-05807-0 (PMC10097601; doi:10.1038/s41586-023-05807-0)
Supplement: Supplementary file 1 — Source Data Fig. 1 [file 41586_2023_5807_MOESM1_ESM.xlsx]

## Sheet: Panel b
n	R_10	R_300
-0.251868	113.488	154.911
-0.249754	119.21	155.762
-0.24764	112.534	157.039
-0.245526	109.673	157.89
-0.243412	111.58	159.025
-0.241298	102.52	160.302
-0.239184	93.4606	162.288
-0.23707	86.7848	163.706
-0.234956	96.3216	164.416
-0.232842	112.534	165.834
-0.230728	113.011	167.962
-0.228614	102.997	169.381
-0.2265	107.289	170.941
-0.224386	119.21	172.644
-0.222272	116.349	174.488
-0.220158	104.905	175.764
-0.218044	104.428	177.041
-0.21593	113.965	178.602
-0.213816	115.872	180.871
-0.211702	106.335	182.432
-0.209588	105.858	183.85
-0.207474	116.349	185.411
-0.20536	121.594	187.397
-0.203246	120.64	189.809
-0.201132	117.302	191.794
-0.199018	121.594	193.639
-0.196904	118.256	195.483
-0.19479	111.104	197.611
-0.192676	111.58	200.164
-0.190562	120.163	202.292
-0.188448	123.979	204.562
-0.186334	115.872	206.548
-0.18422	118.256	208.959
-0.182106	131.608	211.655
-0.179992	127.316	214.35
-0.177878	115.872	216.478
-0.175764	122.548	218.606
-0.17365	134.469	222.01
-0.171536	132.562	224.706
-0.169422	123.979	227.259
-0.167308	128.27	230.238
-0.165194	138.761	233.501
-0.16308	137.807	236.906
-0.160966	127.316	239.602
-0.158852	131.608	242.296
-0.156738	133.038	246.128
-0.154624	136.376	249.957
-0.15251	140.191	253.22
-0.150396	144.959	256.197
-0.148282	153.542	259.886
-0.146168	145.436	264.285
-0.144054	132.562	268.683
-0.14194	135.9	272.37
-0.139826	147.82	276.768
-0.137712	157.357	281.166
-0.135598	153.066	285.848
-0.133484	145.913	290.672
-0.13137	152.589	295.21
-0.129256	152.589	300.461
-0.127142	148.774	305.142
-0.125028	153.542	309.821
-0.122914	163.556	315.072
-0.1208	163.556	321.029
-0.118686	154.019	326.703
-0.116572	155.927	332.803
-0.114458	168.801	339.329
-0.112344	171.185	345.854
-0.11023	169.755	352.38
-0.108116	178.338	358.906
-0.106002	183.583	366.142
-0.103888	176.908	373.943
-0.101774	169.278	381.178
-0.100868	175.954	388.411
-0.100264	186.921	394.228
-0.09966	186.921	398.06
-0.099056	184.06	400.187
-0.098452	185.967	402.598
-0.097848	189.782	405.435
-0.097244	189.305	408.415
-0.09664	188.352	410.969
-0.096036	190.736	413.097
-0.095432	194.55	416.074
-0.094828	196.935	418.911
-0.094224	195.027	421.465
-0.09362	195.504	424.161
-0.093016	197.888	427.141
-0.092412	196.935	429.269
-0.091808	196.935	431.254
-0.091204	197.412	433.807
-0.0906	200.272	436.361
-0.089996	201.704	439.481
-0.089392	199.796	441.752
-0.088788	201.226	444.589
-0.088184	205.518	448.135
-0.08758	206.948	451.255
-0.086976	205.518	453.668
-0.086372	207.426	456.505
-0.085768	209.332	459.626
-0.085164	208.856	462.746
-0.08456	207.902	465.726
-0.083956	207.902	468.705
-0.083352	211.716	471.968
-0.082748	214.578	475.088
-0.082144	214.1	478.068
-0.08154	216.962	481.046
-0.080936	220.3	484.309
-0.080332	220.776	487.429
-0.079728	219.346	490.551
-0.079124	222.208	493.529
-0.07852	224.114	497.644
-0.077916	226.022	501.19
-0.077312	226.976	504.31
-0.076708	229.36	507.29
-0.076104	233.652	510.836
-0.0755	232.22	514.242
-0.074896	230.314	517.505
-0.074292	233.652	520.768
-0.073688	237.942	525.023
-0.073084	239.374	528.569
-0.07248	237.942	531.549
-0.071876	239.85	534.953
-0.071272	244.62	538.782
-0.070668	244.62	542.897
-0.070064	243.664	546.443
-0.06946	247.48	549.849
-0.068856	250.818	554.104
-0.068252	249.864	557.791
-0.067648	251.296	561.34
-0.067044	256.064	564.886
-0.06644	259.878	569.282
-0.065836	259.878	573.54
-0.065232	260.832	577.509
-0.064628	264.646	581.201
-0.064024	266.076	584.607
-0.06342	264.646	588.579
-0.062816	265.124	592.691
-0.062212	268.938	596.947
-0.061608	272.752	601.628
-0.061004	274.66	605.458
-0.0604	276.09	609.573
-0.059796	280.382	613.688
-0.059192	283.244	618.084
-0.058588	285.628	622.482
-0.057984	288.966	626.88
-0.05738	292.304	630.852
-0.056776	292.304	635.108
-0.056172	292.304	639.506
-0.055568	294.21	643.619
-0.054964	300.886	648.017
-0.05436	306.132	652.698
-0.053756	306.608	657.38
-0.053152	308.038	661.778
-0.052548	313.76	666.317
-0.051944	321.39	670.289
-0.05134	323.774	674.544
-0.050736	325.682	679.509
-0.050132	331.404	684.333
-0.049528	334.264	688.446
-0.048924	334.742	692.987
-0.04832	339.51	696.957
-0.047716	347.616	701.355
-0.047112	350.478	705.896
-0.046508	350.478	710.718
-0.045904	352.862	714.69
-0.0453	359.538	719.229
-0.044696	365.26	724.479
-0.044092	366.69	729.301
-0.043488	372.888	733.699
-0.042884	381.948	738.238
-0.04228	384.81	742.636
-0.041676	386.716	747.034
-0.041072	391.008	751.573
-0.040468	400.068	756.397
-0.039864	406.268	761.219
-0.03926	412.466	765.617
-0.038656	419.142	770.016
-0.038052	422.956	774.271
-0.037448	427.724	778.953
-0.036844	435.354	783.491
-0.03624	446.798	788.032
-0.035636	457.766	792.145
-0.035032	463.964	797.11
-0.034428	470.64	801.791
-0.033824	481.608	806.756
-0.03322	493.53	810.728
-0.032616	501.636	814.417
-0.032012	510.696	818.389
-0.031408	521.664	822.219
-0.030804	534.062	825.765
-0.0302	545.028	830.732
-0.029596	552.658	835.271
-0.028992	564.102	838.96
-0.028388	580.314	842.506
-0.027784	592.712	846.618
-0.02718	604.156	850.165
-0.026576	619.416	853.996
-0.025972	636.582	857.685
-0.025368	651.364	861.232
-0.024764	666.622	864.918
-0.02416	684.266	868.041
-0.023556	707.154	871.444
-0.022952	729.088	875.276
-0.022348	749.592	878.822
-0.021744	773.91	881.942
-0.02114	801.566	884.779
-0.020536	827.794	888.042
-0.019932	854.496	891.022
-0.019328	886.92	893.859
-0.018724	921.73	896.413
-0.01812	955.586	899.107
-0.017516	992.306	901.803
-0.016912	1037.13	904.072
-0.016308	1085.77	906.059
-0.015704	1134.88	908.613
-0.0151	1189.24	911.024
-0.014496	1253.14	913.008
-0.013892	1322.75	915.136
-0.013288	1397.14	917.264
-0.012684	1477.25	919.394
-0.01208	1570.71	921.096
-0.011476	1678	922.371
-0.010872	1797.21	924.216
-0.010268	1927.86	925.494
-0.009664	2078.08	926.77
-0.00906	2246.4	928.045
-0.008456	2434.26	928.897
-0.007852	2648.36	929.464
-0.007248	2892.5	930.033
-0.006644	3174.32	930.742
-0.00604	3497.14	931.594
-0.005436	3867.16	932.018
-0.004832	4285.84	932.303
-0.004228	4754.58	932.018
-0.003624	5232.36	932.303
-0.00302	5696.8	932.586
-0.002416	6121.18	932.586
-0.001812	6475	931.734
-0.001208	6725.82	931.451
-0.000604	6869.34	931.025
2.27682e-18	6910.84	930.316
0.000604	6831.2	929.04
0.001208	6615.66	927.762
0.001812	6239.92	927.336
0.002416	5739.24	925.777
0.00302	5148.92	924.359
0.003624	4550.96	923.507
0.004228	3978.28	922.088
0.004832	3467.58	920.527
0.005436	3052.24	918.968
0.00604	2715.12	917.407
0.006644	2440.94	915.279
0.007248	2197.76	913.577
0.007852	1974.12	911.45
0.008456	1750	909.745
0.00906	1545.91	907.477
0.009664	1383.79	904.781
0.010268	1261.72	902.087
0.010872	1163.97	899.816
0.011476	1084.34	896.553
0.01208	1018.53	893.433
0.012684	965.598	890.879
0.013288	916.484	887.899
0.013892	869.278	885.205
0.014496	830.178	882.085
0.0151	795.368	878.679
0.015704	758.174	875.559
0.016308	721.936	872.296
0.016912	691.894	868.89
0.017516	666.622	865.487
0.01812	638.488	861.941
0.018724	609.402	858.678
0.019328	587.468	855.272
0.019932	567.916	851.159
0.020536	545.982	847.47
0.02114	524.524	843.781
0.021744	507.836	839.526
0.022348	492.576	835.554
0.022952	477.316	831.582
0.023556	462.058	828.319
0.02416	450.612	824.772
0.024764	439.646	820.234
0.025368	430.586	815.835
0.025972	421.526	812.006
0.026576	409.128	807.467
0.02718	401.022	802.926
0.027784	395.3	798.814
0.028388	383.856	795.267
0.028992	373.842	790.586
0.029596	368.596	786.188
0.0302	362.874	782.356
0.030804	353.816	778.243
0.031408	345.708	773.705
0.032012	338.08	768.88
0.032616	328.066	764.625
0.03322	319.006	760.936
0.033824	311.376	756.114
0.034428	307.562	751.007
0.035032	303.27	746.751
0.035636	298.026	742.496
0.03624	293.734	738.097
0.036844	288.966	734.409
0.037448	279.906	730.153
0.038052	273.706	725.329
0.038656	269.414	720.647
0.03926	266.554	715.968
0.039864	259.878	712.136
0.040468	254.156	708.164
0.041072	251.772	703.2
0.041676	249.864	698.944
0.04228	244.142	694.829
0.042884	235.558	690.433
0.043488	232.22	685.326
0.044092	232.22	680.787
0.044696	226.976	677.098
0.0453	218.87	673.126
0.045904	216.962	668.728
0.046508	217.438	664.329
0.047112	214.578	660.357
0.047716	208.856	656.102
0.04832	206.948	651.563
0.048924	207.426	646.739
0.049528	202.656	642.626
0.050132	197.888	638.797
0.050736	193.597	635.248
0.05134	193.12	630.71
0.051944	190.259	626.454
0.052548	185.014	622.482
0.053152	185.491	618.51
0.053756	186.921	614.254
0.05436	184.537	610.565
0.054964	178.338	607.162
0.055568	176.908	603.33
0.056172	178.338	599.643
0.056776	175.954	595.388
0.05738	173.093	591.416
0.057984	172.616	587.727
0.058588	169.755	583.612
0.059192	166.894	579.639
0.059796	165.94	575.95
0.0604	166.894	572.261
0.061004	166.894	568.999
0.061608	162.602	565.595
0.062212	156.88	561.623
0.062816	155.927	557.934
0.06342	153.542	554.388
0.064024	152.112	551.408
0.064628	152.589	547.862
0.065232	152.112	544.316
0.065836	152.589	540.343
0.06644	148.774	537.506
0.067044	142.575	533.96
0.067648	141.622	529.845
0.068252	144.483	526.159
0.068856	144.483	522.753
0.06946	140.191	519.633
0.070064	139.237	516.37
0.070668	140.191	513.39
0.071272	137.33	510.41
0.071876	132.562	507.433
0.07248	133.038	504.596
0.073084	135.9	501.473
0.073688	136.853	498.496
0.074292	133.038	494.95
0.074896	130.654	491.687
0.0755	129.224	488.707
0.076104	126.363	485.87
0.076708	127.316	482.75
0.077312	129.224	479.77
0.077916	131.131	476.79
0.07852	130.177	473.81
0.079124	126.363	470.833
0.079728	125.886	467.71
0.080332	124.932	465.159
0.080936	123.502	462.463
0.08154	121.117	459.626
0.082144	121.117	456.505
0.082748	120.64	454.518
0.083352	117.302	452.25
0.083956	115.872	449.837
0.08456	116.349	446.574
0.085164	116.826	444.02
0.085768	114.918	441.183
0.086372	112.534	438.206
0.086976	113.965	435.509
0.08758	116.826	432.955
0.088184	116.826	431.111
0.088788	113.965	428.274
0.089392	109.673	425.296
0.089996	109.196	423.309
0.0906	112.534	421.465
0.091204	110.627	419.197
0.091808	106.812	416.5
0.092412	107.289	413.806
0.093016	107.289	411.535
0.09362	102.52	409.408
0.094224	102.52	407.563
0.094828	103.951	405.293
0.095432	101.567	403.45
0.096036	99.1826	400.471
0.09664	100.613	398.343
0.097244	101.567	396.072
0.097848	98.7058	393.945
0.098452	97.2752	391.674
0.099056	96.3216	389.689
0.09966	98.229	387.562
0.100264	100.136	385.291
0.100868	99.1826	383.589
0.101472	100.136	381.602
0.102076	98.229	379.191
0.10268	97.2752	377.915
0.103284	96.3216	375.928
0.103888	94.891	373.374
0.104492	97.2752	371.673
0.105096	96.3216	370.111
0.1057	92.5068	368.269
0.106304	92.9838	366.565
0.106908	94.891	365.147
0.107512	92.5068	362.879
0.108116	90.5996	360.891
0.10872	92.03	359.047
0.109324	93.9374	357.345
0.109928	91.5532	355.501
0.110532	88.2154	353.799
0.111136	89.6458	351.388
0.11174	92.9838	349.117
0.112344	92.03	347.556
0.112948	89.6458	346.564
0.113552	89.6458	345.428
0.114156	89.6458	343.727
0.11476	87.2616	341.742
0.115364	86.308	339.755
0.115968	88.2154	338.619
0.116572	90.5996	337.201
0.117176	87.7386	335.782
0.11778	82.9702	333.512
0.118384	83.447	331.953
0.118988	85.8312	330.251
0.119592	83.447	328.407
0.120196	81.5396	326.703
0.1208	83.9238	325.284
0.121404	85.8312	323.582
0.122008	83.447	322.021
0.122612	82.9702	320.888
0.123216	85.3544	319.327
0.12382	86.7848	318.051
0.124424	86.308	316.916
0.125028	82.4932	315.921
0.125632	80.586	313.793
0.126236	82.4932	311.951
0.12684	83.447	310.531
0.127444	83.447	309.255
0.128048	82.4932	307.694
0.128652	82.0164	306.701
0.129256	80.586	305.566
0.12986	77.248	304.007
0.130464	76.2944	302.872
0.131068	76.2944	301.594
0.131672	75.3408	300.601
0.132276	72.9566	298.899
0.13288	72.0028	297.764
0.133484	75.8176	296.629
0.134088	76.2944	295.494
0.134692	76.2944	293.935
0.135296	77.248	292.657
0.1359	78.2018	291.098
0.136504	77.248	290.246
0.137108	73.9102	289.677
0.137712	70.5724	288.401
0.138316	72.9566	287.549
0.13892	74.8638	286.557
0.139524	72.4798	285.564
0.140128	73.9102	283.72
0.140732	73.9102	281.733
0.142846	78.2018	280.597
0.14496	84.8774	278.329
0.147074	80.586	274.923
0.149188	80.1092	271.803
0.151302	78.2018	268.397
0.153416	65.804	264.851
0.15553	61.9892	261.448
0.157644	72.0028	258.042
0.159758	70.0956	254.639
0.161872	61.0356	251.518
0.163986	67.2346	247.829
0.1661	78.6786	244.283
0.168214	71.526	241.87
0.170328	58.1744	239.885
0.172442	58.6512	237.615
0.174556	68.665	234.778
0.17667	65.3272	232.083
0.178784	56.267	229.813
0.180898	58.1744	226.692
0.183012	60.0818	223.997
0.185126	53.8828	222.01
0.18724	49.5912	219.599
0.189354	56.267	217.329
0.191468	63.8966	214.776
0.193582	68.1882	212.79
0.195696	60.5586	210.804
0.19781	55.7902	208.818
0.199924	62.943	206.832
0.202038	58.1744	204.42
0.204152	50.545	202.15
0.206266	58.6512	200.022
0.20838	65.3272	198.036
0.210494	56.267	196.334
0.212608	51.0218	195.057
0.214722	54.3596	193.213
0.216836	57.6976	191.794
0.21895	61.9892	189.95
0.221064	65.3272	188.248
0.223178	57.6976	186.404
0.225292	45.2998	184.843
0.227406	47.2072	184.276
0.22952	46.2534	182.715
0.231634	40.5314	181.013
0.233748	49.5912	179.311
0.235862	50.545	178.034
0.237976	45.2998	176.616
0.24009	43.3924	175.481
0.242204	49.5912	173.779
0.244318	60.5586	172.218
0.246432	57.2206	170.941
0.248546	51.4986	170.09
0.25066	45.7766	168.955

## Sheet: Panel c
n	R_10	R_300
0.000604	6831.2	929.04
0.00121	6615.66	927.762
0.00181	6239.92	927.336
0.00242	5739.24	925.777
0.00302	5148.92	924.359
0.00362	4550.96	923.507
0.00423	3978.28	922.088
0.00483	3467.58	920.527
0.00544	3052.24	918.968
0.00604	2715.12	917.407
0.00664	2440.94	915.279
0.00725	2197.76	913.577
0.00785	1974.12	911.45
0.00846	1750	909.745
0.00906	1545.91	907.477
0.00966	1383.79	904.781
0.01027	1261.72	902.087
0.01087	1163.97	899.816
0.01148	1084.34	896.553
0.01208	1018.53	893.433
0.01268	965.598	890.879
0.01329	916.484	887.899
0.01389	869.278	885.205
0.0145	830.178	882.085
0.0151	795.368	878.679
0.0157	758.174	875.559
0.01631	721.936	872.296
0.01691	691.894	868.89
0.01752	666.622	865.487
0.01812	638.488	861.941
0.01872	609.402	858.678
0.01933	587.468	855.272
0.01993	567.916	851.159
0.02054	545.982	847.47
0.02114	524.524	843.781
0.02174	507.836	839.526
0.02235	492.576	835.554
0.02295	477.316	831.582
0.02356	462.058	828.319
0.02416	450.612	824.772
0.02476	439.646	820.234
0.02537	430.586	815.835
0.02597	421.526	812.006
0.02658	409.128	807.467
0.02718	401.022	802.926
0.02778	395.3	798.814
0.02839	383.856	795.267
0.02899	373.842	790.586
0.0296	368.596	786.188
0.0302	362.874	782.356
0.0308	353.816	778.243
0.03141	345.708	773.705
0.03201	338.08	768.88
0.03262	328.066	764.625
0.03322	319.006	760.936
0.03382	311.376	756.114
0.03443	307.562	751.007
0.03503	303.27	746.751
0.03564	298.026	742.496
0.03624	293.734	738.097
0.03684	288.966	734.409
0.03745	279.906	730.153
0.03805	273.706	725.329
0.03866	269.414	720.647
0.03926	266.554	715.968
0.03986	259.878	712.136
0.04047	254.156	708.164
0.04107	251.772	703.2
0.04168	249.864	698.944
0.04228	244.142	694.829
0.04288	235.558	690.433
0.04349	232.22	685.326
0.04409	232.22	680.787
0.0447	226.976	677.098
0.0453	218.87	673.126
0.0459	216.962	668.728
0.04651	217.438	664.329
0.04711	214.578	660.357
0.04772	208.856	656.102
0.04832	206.948	651.563
0.04892	207.426	646.739
0.04953	202.656	642.626
0.05013	197.888	638.797
0.05074	193.597	635.248
0.05134	193.12	630.71
0.05194	190.259	626.454
0.05255	185.014	622.482
0.05315	185.491	618.51
0.05376	186.921	614.254
0.05436	184.537	610.565
0.05496	178.338	607.162
0.05557	176.908	603.33
0.05617	178.338	599.643
0.05678	175.954	595.388
0.05738	173.093	591.416
0.05798	172.616	587.727
0.05859	169.755	583.612
0.05919	166.894	579.639
0.0598	165.94	575.95
0.0604	166.894	572.261
0.061	166.894	568.999
0.06161	162.602	565.595
0.06221	156.88	561.623
0.06282	155.927	557.934
0.06342	153.542	554.388
0.06402	152.112	551.408
0.06463	152.589	547.862
0.06523	152.112	544.316
0.06584	152.589	540.343
0.06644	148.774	537.506
0.06704	142.575	533.96
0.06765	141.622	529.845
0.06825	144.483	526.159
0.06886	144.483	522.753
0.06946	140.191	519.633
0.07006	139.237	516.37
0.07067	140.191	513.39
0.07127	137.33	510.41
0.07188	132.562	507.433
0.07248	133.038	504.596
0.07308	135.9	501.473
0.07369	136.853	498.496
0.07429	133.038	494.95
0.0749	130.654	491.687
0.0755	129.224	488.707
0.0761	126.363	485.87
0.07671	127.316	482.75
0.07731	129.224	479.77
0.07792	131.131	476.79
0.07852	130.177	473.81
0.07912	126.363	470.833
0.07973	125.886	467.71
0.08033	124.932	465.159
0.08094	123.502	462.463
0.08154	121.117	459.626
0.08214	121.117	456.505
0.08275	120.64	454.518
0.08335	117.302	452.25
0.08396	115.872	449.837
0.08456	116.349	446.574
0.08516	116.826	444.02
0.08577	114.918	441.183
0.08637	112.534	438.206
0.08698	113.965	435.509
0.08758	116.826	432.955
0.08818	116.826	431.111
0.08879	113.965	428.274
0.08939	109.673	425.296
0.09	109.196	423.309
0.0906		421.465
0.0912		419.197
0.09181		416.5
0.09241		413.806
0.09302		411.535
0.09362		409.408
0.09422		407.563
0.09483		405.293
0.09543		403.45
0.09604		400.471
0.09664		398.343
0.09724		396.072
0.09785		393.945
0.09845		391.674
0.09906		389.689
0.09966		387.562
0.10026		385.291
0.10087		383.589
0.10147		381.602
0.10208		379.191
0.10268		377.915
0.10328		375.928
0.10389		373.374
0.10449		371.673
0.1051		370.111
0.1057		368.269
0.1063		366.565
0.10691		365.147
0.10751		362.879
0.10812		360.891
0.10872		359.047
0.10932		357.345
0.10993		355.501
0.11053		353.799
0.11114		351.388
0.11174		349.117
0.11234		347.556
0.11295		346.564
0.11355		345.428
0.11416		343.727
0.11476		341.742
0.11536		339.755
0.11597		338.619
0.11657		337.201
0.11718		335.782
0.11778		333.512
0.11838		331.953
0.11899		330.251
0.11959		328.407
0.1202		326.703
0.1208		325.284
0.1214		323.582
0.12201		322.021
0.12261		320.888
0.12322		319.327
0.12382		318.051
0.12442		316.916
0.12503		315.921
0.12563		313.793
0.12624		311.951
0.12684		310.531
0.12744		309.255
0.12805		307.694
0.12865		306.701
0.12926		305.566
0.12986		304.007
0.13046		302.872
0.13107		301.594
0.13167		300.601
0.13228		298.899
0.13288		297.764
0.13348		296.629
0.13409		295.494
0.13469		293.935
0.1353		292.657
0.1359		291.098
0.1365		290.246
0.13711		289.677
0.13771		288.401
0.13832		287.549
0.13892		286.557
0.13952		285.564
0.14013		283.72
0.14073		281.733
0.14285		280.597
0.14496		278.329
0.14707		274.923
0.14919		271.803
0.1513		268.397
0.15342		264.851
0.15553		261.448
0.15764		258.042
0.15976		254.639
0.16187		251.518
0.16399		247.829
0.1661		244.283
0.16821		241.87
0.17033		239.885
0.17244		237.615
0.17456		234.778
0.17667		232.083
0.17878		229.813
0.1809		226.692
0.18301		223.997
0.18513		222.01
0.18724		219.599
0.18935		217.329
0.19147		214.776
0.19358		212.79
0.1957		210.804
0.19781		208.818
0.19992		206.832
0.20204		204.42
0.20415		202.15
0.20627		200.022
0.20838		198.036
0.21049		196.334
0.21261		195.057
0.21472		193.213
0.21684		191.794
0.21895		189.95
0.22106		188.248
0.22318		186.404
0.22529		184.843
0.22741		184.276
0.22952		182.715
0.23163		181.013
0.23375		179.311
0.23586		178.034
0.23798		176.616
0.24009		175.481
0.2422		173.779
0.24432		172.218
0.24643		170.941
0.24855		170.09
0.25066		168.955

## Sheet: Panel d
Temperature(K)	delta n
10	0.22
20	0.23
30	0.28
40	0.3
50	0.36
60	0.43
70	0.47
80	0.52
90	0.62
100	0.76
110	0.82
120	0.9
130	1
140	1.1
150	1.18
160	1.28
170	1.38
180	1.51
190	1.64
200	1.78
210	2.03
220	2.18
230	2.35
240	2.59
250	2.8
260	3.07
270	3.38
280	3.68
290	4.02
300	4.31

## Sheet: Panel e
Magnetic field	Graphene 200K	Graphene 300K	Magnetic field	BLG 200K	Magnetic field	Graphite 200K
-0.14	6061.4	2924.31	-0.144	1079.07	-0.144144	105.425
-0.1396	6045.51	2916.93	-0.132	1064.53	-0.135135	104.905
-0.1392	6033.3	2908.98	-0.12	1049.57	-0.126126	103.856
-0.1388	6019.4	2899.33	-0.108	1029.32	-0.117117	102.807
-0.1384	5998.4	2888.84	-0.096	1020.25	-0.108108	102.807
-0.138	5975.72	2876.63	-0.084	1013.08	-0.0990991	102.282
-0.1376	5962.66	2868.97	-0.072	1008.66	-0.0900901	101.758
-0.1372	5947.33	2860.75	-0.06	998.934	-0.0810811	101.233
-0.1368	5934.28	2852.8	-0.048	995.64	-0.0720721	100.709
-0.1364	5913	2841.46	-0.036	993.511	-0.0630631	100.709
-0.136	5892.86	2830.96	-0.024	987.901	-0.0540541	100.184
-0.1356	5876.97	2822.44	-0.012	982.633	-0.045045	99.6596
-0.1352	5863.07	2815.06	0	980.928	-0.036036	99.6596
-0.1348	5845.2	2807.13	0.012	982.633	-0.027027	99.135
-0.1344	5826.48	2796.35	0.024	987.901	-0.018018	99.135
-0.134	5807.46	2785	0.036	993.511	-0.00900901	99.135
-0.1336	5793.55	2777.63	0.048	995.64	0	98.2117
-0.1332	5776.53	2769.38	0.06	998.934	0.00900901	99.135
-0.1328	5763.48	2761.16	0.072	1008.66	0.018018	99.135
-0.1324	5741.64	2750.38	0.084	1013.08	0.027027	99.135
-0.132	5722.34	2739.31	0.096	1020.25	0.036036	99.6596
-0.1316	5707.88	2731.93	0.108	1029.32	0.045045	99.6596
-0.1312	5693.13	2724.28	0.12	1049.57	0.0540541	100.184
-0.1308	5676.95	2716.06	0.132	1064.53	0.0630631	100.709
-0.1304	5656.52	2705.55	0.144	1079.07	0.0720721	100.709
-0.13	5633.82	2692.78			0.0810811	101.233
-0.1296	5619.07	2686.26			0.0900901	101.758
-0.1292	5600.93	2678.04			0.0990991	102.282
-0.1288	5587.29	2670.94			0.108108	102.807
-0.1284	5565.17	2659.59			0.117117	102.807
-0.128	5546.72	2648.81			0.126126	103.856
-0.1276	5529.98	2640.86			0.135135	104.905
-0.1272	5515.22	2633.78			0.144144	105.425
-0.1268	5500.48	2625.83
-0.1264	5480.62	2615.05
-0.126	5456.78	2604.27
-0.1256	5444.01	2596.89
-0.1252	5427.57	2588.94
-0.1248	5413.1	2582.42
-0.1244	5390.96	2571.07
-0.124	5371.67	2560.3
-0.1236	5356.06	2552.35
-0.1232	5341.59	2545.54
-0.1228	5325.43	2537.02
-0.1224	5305	2526.81
-0.122	5280.87	2515.17
-0.1216	5266.69	2508.38
-0.1212	5250.23	2500.71
-0.1208	5235.77	2493.89
-0.1204	5213.08	2482.55
-0.12	5192.92	2473.19
-0.1196	5176.75	2465.24
-0.1192	5161.43	2457.58
-0.1188	5145.55	2450.21
-0.1184	5126.54	2440.56
-0.118	5103.55	2429.78
-0.1176	5090.5	2423.53
-0.1172	5072.05	2415.6
-0.1168	5058.15	2408.5
-0.1164	5034.89	2398.57
-0.116	5015.33	2388.64
-0.1156	5000.28	2380.41
-0.1152	4984.67	2372.47
-0.1148	4967.94	2365.66
-0.1144	4945.81	2355.45
-0.114	4922.83	2345.23
-0.1136	4908.36	2338.7
-0.1132	4891.9	2330.47
-0.1128	4877.43	2323.66
-0.1124	4854.45	2313.73
-0.112	4833.46	2303.24
-0.1116	4817.29	2296.14
-0.1112	4801.4	2289.62
-0.1108	4785.22	2281.67
-0.1104	4763.11	2272.59
-0.11	4741.25	2262.94
-0.1096	4727.92	2256.42
-0.1092	4711.16	2248.48
-0.1088	4696.42	2241.95
-0.1084	4673.71	2232.02
-0.108	4653.29	2222.09
-0.1076	4637.12	2214.71
-0.1072	4621.22	2207.62
-0.1068	4603.93	2200.81
-0.1064	4582.93	2192.3
-0.106	4559.65	2182.09
-0.1056	4544.61	2175.56
-0.1052	4527.58	2167.05
-0.1048	4512.55	2161.09
-0.1044	4489.29	2150.59
-0.104	4468.3	2142.08
-0.1036	4452.12	2134.7
-0.1032	4436.24	2128.46
-0.1028	4419.78	2121.37
-0.1024	4398.79	2112.29
-0.102	4375.81	2102.93
-0.1016	4360.77	2096.69
-0.1012	4343.74	2089.88
-0.1008	4328.42	2083.35
-0.1004	4305.44	2072.85
-0.1	4284.44	2063.77
-0.0996	4267.14	2057.82
-0.0992	4252.11	2051.57
-0.0988	4236.5	2044.77
-0.0984	4214.37	2035.12
-0.098	4190.82	2025.47
-0.0976	4176.63	2019.23
-0.0972	4158.47	2012.14
-0.0968	4144.01	2005.9
-0.0964	4120.17	1996.53
-0.096	4098.9	1987.74
-0.0956	4082.15	1981.5
-0.0952	4067.68	1974.97
-0.0948	4052.37	1968.45
-0.0944	4030.23	1959.37
-0.094	4007.25	1950.57
-0.0936	3993.35	1944.33
-0.0932	3976.04	1938.09
-0.0928	3961.3	1931.84
-0.0924	3938.59	1922.48
-0.092	3917.31	1914.26
-0.0916	3900.58	1907.73
-0.0912	3885.83	1901.2
-0.0908	3869.93	1894.68
-0.0904	3847.23	1886.17
-0.09	3823.12	1877.37
-0.0896	3808.08	1871.7
-0.0892	3791.05	1864.89
-0.0888	3775.74	1858.36
-0.0884	3752.47	1849.85
-0.088	3731.2	1841.91
-0.0876	3715.03	1835.67
-0.0872	3699.7	1829.71
-0.0868	3682.68	1823.18
-0.0864	3661.4	1815.52
-0.086	3637.85	1807.01
-0.0856	3623.95	1801.34
-0.0852	3605.8	1794.53
-0.0848	3590.75	1789.7
-0.0844	3567.77	1780.91
-0.084	3546.21	1773.25
-0.0836	3530.31	1767.01
-0.0832	3514.44	1761.05
-0.0828	3497.7	1755.09
-0.0824	3476.42	1746.58
-0.082	3453.71	1738.35
-0.0816	3438.68	1733.24
-0.0812	3420.81	1726.72
-0.0808	3406.34	1721.33
-0.0804	3383.07	1713.1
-0.08	3362.36	1704.87
-0.0796	3345.9	1698.91
-0.0792	3331.44	1693.24
-0.0788	3314.98	1687.56
-0.0784	3294.27	1679.34
-0.078	3271.01	1671.68
-0.0776	3255.4	1666.85
-0.0772	3239.51	1660.61
-0.0768	3225.04	1655.22
-0.0764	3202.05	1647.84
-0.076	3181.35	1640.47
-0.0756	3164.04	1633.94
-0.0752	3149.29	1628.83
-0.0748	3133.12	1623.73
-0.0744	3111.84	1616.07
-0.074	3088.86	1608.69
-0.0736	3074.1	1603.58
-0.0732	3056.23	1597.63
-0.0728	3042.04	1592.23
-0.0724	3019.34	1584.57
-0.072	2998.35	1577.2
-0.0716	2981.89	1571.81
-0.0712	2967.13	1566.98
-0.0708	2951.55	1561.31
-0.0704	2930.54	1553.93
-0.07	2908.41	1547.12
-0.0696	2893.65	1542.3
-0.0692	2876.92	1536.63
-0.0688	2863.59	1531.8
-0.0684	2840.03	1524.71
-0.068	2819.61	1517.9
-0.0676	2802.87	1512.51
-0.0672	2788.97	1507.97
-0.0668	2773.08	1502.01
-0.0664	2752.93	1495.77
-0.066	2729.96	1488.11
-0.0656	2715.48	1483.86
-0.0652	2699.03	1478.46
-0.0648	2684.56	1474.21
-0.0644	2662.43	1466.83
-0.064	2642.56	1460.31
-0.0636	2626.12	1455.77
-0.0632	2611.92	1450.94
-0.0628	2595.76	1445.55
-0.0624	2575.9	1439.31
-0.062	2554.62	1432.22
-0.0616	2540.71	1427.96
-0.0612	2524.82	1423.42
-0.0608	2511.78	1418.88
-0.0604	2489.36	1412.36
-0.06	2469.79	1405.83
-0.0596	2454.18	1401.01
-0.0592	2439.71	1396.47
-0.0588	2424.39	1392.78
-0.0584	2404.81	1386.25
-0.058	2383.25	1380.01
-0.0576	2369.92	1375.47
-0.0572	2353.46	1370.93
-0.0568	2339.84	1366.11
-0.0564	2318.27	1360.15
-0.056	2298.98	1353.91
-0.0556	2283.09	1349.66
-0.0552	2269.75	1344.55
-0.0548	2254.72	1341.43
-0.0544	2235.42	1334.9
-0.054	2215	1329.51
-0.0536	2201.66	1324.97
-0.0532	2186.62	1322.14
-0.0528	2173.29	1316.18
-0.0524	2152.29	1311.64
-0.052	2134.14	1304.26
-0.0516	2119.38	1301.99
-0.0512	2106.62	1296.88
-0.0508	2091.86	1294.05
-0.0504	2072.85	1286.95
-0.05	2052.99	1282.98
-0.0496	2039.66	1277.31
-0.0492	2025.19	1274.47
-0.0488	2012.42	1269.93
-0.0484	1991.71	1265.96
-0.048	1973.84	1258.87
-0.0476	1959.08	1256.88
-0.0472	1946.32	1251.49
-0.0468	1932.41	1248.94
-0.0464	1914.82	1242.41
-0.046	1895.81	1238.72
-0.0456	1883.33	1233.9
-0.0452	1869.14	1231.91
-0.0448	1857.51	1226.81
-0.0444	1837.93	1222.83
-0.044	1820.91	1216.59
-0.0436	1807.01	1214.89
-0.0432	1795.09	1209.22
-0.0428	1781.48	1208.08
-0.0424	1764.45	1202.12
-0.042	1745.44	1197.87
-0.0416	1734.09	1193.04
-0.0412	1720.19	1191.62
-0.0408	1708.56	1186.8
-0.0404	1690.4	1183.68
-0.04	1673.38	1177.44
-0.0396	1660.61	1175.74
-0.0392	1648.98	1170.91
-0.0388	1635.64	1169.5
-0.0384	1620.04	1163.25
-0.038	1602.45	1160.7
-0.0376	1591.67	1156.44
-0.0372	1578.9	1155.02
-0.0368	1568.69	1150.2
-0.0364	1550.81	1147.64
-0.036	1536.06	1142.25
-0.0356	1523.57	1140.84
-0.0352	1513.36	1136.3
-0.0348	1500.88	1135.16
-0.0344	1486.12	1129.77
-0.034	1469.38	1126.65
-0.0336	1459.17	1122.39
-0.0332	1447.26	1120.41
-0.0328	1437.32	1117.57
-0.0324	1421.15	1114.73
-0.032	1406.97	1109.91
-0.0316	1394.77	1108.49
-0.0312	1385.4	1104.24
-0.0308	1373.77	1103.38
-0.0304	1360.72	1098.56
-0.03	1345.4	1095.72
-0.0296	1336.32	1092.6
-0.0292	1324.97	1091.47
-0.0288	1315.89	1088.06
-0.0284	1301.71	1085.51
-0.028	1289.22	1080.12
-0.0276	1278.16	1080.4
-0.0272	1269.93	1077
-0.0268	1259.72	1076.15
-0.0264	1247.8	1071.89
-0.026	1233.33	1069.34
-0.0256	1224.82	1065.93
-0.0252	1214.89	1065.37
-0.0248	1207.23	1061.39
-0.0244	1193.33	1060.26
-0.024	1181.98	1055.72
-0.0236	1172.62	1055.15
-0.0232	1164.96	1051.75
-0.0228	1155.87	1051.18
-0.0224	1145.37	1047.77
-0.022	1132.89	1046.07
-0.0216	1126.08	1042.95
-0.0212	1117.29	1042.67
-0.0208	1110.76	1039.83
-0.0204	1099.13	1038.7
-0.02	1089.77	1035.01
-0.0196	1081.54	1035.01
-0.0192	1075.3	1031.6
-0.0188	1066.79	1031.04
-0.0184	1058.56	1027.63
-0.018	1047.49	1027.06
-0.0176	1042.1	1024.23
-0.0172	1033.87	1023.94
-0.0168	1028.48	1021.67
-0.0164	1018.27	1020.54
-0.016	1011.18	1017.13
-0.0156	1004.08	1016.85
-0.0152	999.26	1014.86
-0.0148	992.45	1014.58
-0.0144	985.358	1011.74
-0.014	976.846	1011.46
-0.0136	972.306	1009.19
-0.0132	966.348	1009.47
-0.0128	962.376	1006.64
-0.0124	954.432	1006.35
-0.012	949.042	1003.8
-0.0116	943.651	1004.08
-0.0112	940.246	1001.81
-0.0108	934.288	1002.1
-0.0104	930.033	1000.11
-0.01	923.223	999.827
-0.0096	920.954	997.557
-0.0092	915.279	998.126
-0.0088	912.442	996.138
-0.0084	906.199	995.854
-0.008	902.511	993.869
-0.0076	898.539	994.721
-0.0072	897.404	993.301
-0.0068	894.851	994.153
-0.0064	893.433	992.45
-0.006	889.745	992.734
-0.0056	887.191	990.464
-0.0052	883.787	991.316
-0.0048	883.219	989.897
-0.0044	880.382	990.464
-0.004	878.963	989.046
-0.0036	875.841	989.897
-0.0032	875.275	987.912
-0.0028	873.573	989.614
-0.0024	873.856	987.912
-0.002	871.586	988.761
-0.0016	871.018	987.344
-0.0012	869.316	988.195
-0.0008	870.168	986.777
-0.0004	869.033	988.478
0	869.885	986.777
0.0004	869.033	988.478
0.0008	870.168	986.777
0.0012	869.316	988.195
0.0016	871.018	987.344
0.002	871.586	988.761
0.0024	873.856	987.912
0.0028	873.573	989.614
0.0032	875.275	987.912
0.0036	875.841	989.897
0.004	878.963	989.046
0.0044	880.382	990.464
0.0048	883.219	989.897
0.0052	883.787	991.316
0.0056	887.191	990.464
0.006	889.745	992.734
0.0064	893.433	992.45
0.0068	894.851	994.153
0.0072	897.404	993.301
0.0076	898.539	994.721
0.008	902.511	993.869
0.0084	906.199	995.854
0.0088	912.442	996.138
0.0092	915.279	998.126
0.0096	920.954	997.557
0.01	923.223	999.827
0.0104	930.033	1000.11
0.0108	934.288	1002.1
0.0112	940.246	1001.81
0.0116	943.651	1004.08
0.012	949.042	1003.8
0.0124	954.432	1006.35
0.0128	962.376	1006.64
0.0132	966.348	1009.47
0.0136	972.306	1009.19
0.014	976.846	1011.46
0.0144	985.358	1011.74
0.0148	992.45	1014.58
0.0152	999.26	1014.86
0.0156	1004.08	1016.85
0.016	1011.18	1017.13
0.0164	1018.27	1020.54
0.0168	1028.48	1021.67
0.0172	1033.87	1023.94
0.0176	1042.1	1024.23
0.018	1047.49	1027.06
0.0184	1058.56	1027.63
0.0188	1066.79	1031.04
0.0192	1075.3	1031.6
0.0196	1081.54	1035.01
0.02	1089.77	1035.01
0.0204	1099.13	1038.7
0.0208	1110.76	1039.83
0.0212	1117.29	1042.67
0.0216	1126.08	1042.95
0.022	1132.89	1046.07
0.0224	1145.37	1047.77
0.0228	1155.87	1051.18
0.0232	1164.96	1051.75
0.0236	1172.62	1055.15
0.024	1181.98	1055.72
0.0244	1193.33	1060.26
0.0248	1207.23	1061.39
0.0252	1214.89	1065.37
0.0256	1224.82	1065.93
0.026	1233.33	1069.34
0.0264	1247.8	1071.89
0.0268	1259.72	1076.15
0.0272	1269.93	1077
0.0276	1278.16	1080.4
0.028	1289.22	1080.12
0.0284	1301.71	1085.51
0.0288	1315.89	1088.06
0.0292	1324.97	1091.47
0.0296	1336.32	1092.6
0.03	1345.4	1095.72
0.0304	1360.72	1098.56
0.0308	1373.77	1103.38
0.0312	1385.4	1104.24
0.0316	1394.77	1108.49
0.032	1406.97	1109.91
0.0324	1421.15	1114.73
0.0328	1437.32	1117.57
0.0332	1447.26	1120.41
0.0336	1459.17	1122.39
0.034	1469.38	1126.65
0.0344	1486.12	1129.77
0.0348	1500.88	1135.16
0.0352	1513.36	1136.3
0.0356	1523.57	1140.84
0.036	1536.06	1142.25
0.0364	1550.81	1147.64
0.0368	1568.69	1150.2
0.0372	1578.9	1155.02
0.0376	1591.67	1156.44
0.038	1602.45	1160.7
0.0384	1620.04	1163.25
0.0388	1635.64	1169.5
0.0392	1648.98	1170.91
0.0396	1660.61	1175.74
0.04	1673.38	1177.44
0.0404	1690.4	1183.68
0.0408	1708.56	1186.8
0.0412	1720.19	1191.62
0.0416	1734.09	1193.04
0.042	1745.44	1197.87
0.0424	1764.45	1202.12
0.0428	1781.48	1208.08
0.0432	1795.09	1209.22
0.0436	1807.01	1214.89
0.044	1820.91	1216.59
0.0444	1837.93	1222.83
0.0448	1857.51	1226.81
0.0452	1869.14	1231.91
0.0456	1883.33	1233.9
0.046	1895.81	1238.72
0.0464	1914.82	1242.41
0.0468	1932.41	1248.94
0.0472	1946.32	1251.49
0.0476	1959.08	1256.88
0.048	1973.84	1258.87
0.0484	1991.71	1265.96
0.0488	2012.42	1269.93
0.0492	2025.19	1274.47
0.0496	2039.66	1277.31
0.05	2052.99	1282.98
0.0504	2072.85	1286.95
0.0508	2091.86	1294.05
0.0512	2106.62	1296.88
0.0516	2119.38	1301.99
0.052	2134.14	1304.26
0.0524	2152.29	1311.64
0.0528	2173.29	1316.18
0.0532	2186.62	1322.14
0.0536	2201.66	1324.97
0.054	2215	1329.51
0.0544	2235.42	1334.9
0.0548	2254.72	1341.43
0.0552	2269.75	1344.55
0.0556	2283.09	1349.66
0.056	2298.98	1353.91
0.0564	2318.27	1360.15
0.0568	2339.84	1366.11
0.0572	2353.46	1370.93
0.0576	2369.92	1375.47
0.058	2383.25	1380.01
0.0584	2404.81	1386.25
0.0588	2424.39	1392.78
0.0592	2439.71	1396.47
0.0596	2454.18	1401.01
0.06	2469.79	1405.83
0.0604	2489.36	1412.36
0.0608	2511.78	1418.88
0.0612	2524.82	1423.42
0.0616	2540.71	1427.96
0.062	2554.62	1432.22
0.0624	2575.9	1439.31
0.0628	2595.76	1445.55
0.0632	2611.92	1450.94
0.0636	2626.12	1455.77
0.064	2642.56	1460.31
0.0644	2662.43	1466.83
0.0648	2684.56	1474.21
0.0652	2699.03	1478.46
0.0656	2715.48	1483.86
0.066	2729.96	1488.11
0.0664	2752.93	1495.77
0.0668	2773.08	1502.01
0.0672	2788.97	1507.97
0.0676	2802.87	1512.51
0.068	2819.61	1517.9
0.0684	2840.03	1524.71
0.0688	2863.59	1531.8
0.0692	2876.92	1536.63
0.0696	2893.65	1542.3
0.07	2908.41	1547.12
0.0704	2930.54	1553.93
0.0708	2951.55	1561.31
0.0712	2967.13	1566.98
0.0716	2981.89	1571.81
0.072	2998.35	1577.2
0.0724	3019.34	1584.57
0.0728	3042.04	1592.23
0.0732	3056.23	1597.63
0.0736	3074.1	1603.58
0.074	3088.86	1608.69
0.0744	3111.84	1616.07
0.0748	3133.12	1623.73
0.0752	3149.29	1628.83
0.0756	3164.04	1633.94
0.076	3181.35	1640.47
0.0764	3202.05	1647.84
0.0768	3225.04	1655.22
0.0772	3239.51	1660.61
0.0776	3255.4	1666.85
0.078	3271.01	1671.68
0.0784	3294.27	1679.34
0.0788	3314.98	1687.56
0.0792	3331.44	1693.24
0.0796	3345.9	1698.91
0.08	3362.36	1704.87
0.0804	3383.07	1713.1
0.0808	3406.34	1721.33
0.0812	3420.81	1726.72
0.0816	3438.68	1733.24
0.082	3453.71	1738.35
0.0824	3476.42	1746.58
0.0828	3497.7	1755.09
0.0832	3514.44	1761.05
0.0836	3530.31	1767.01
0.084	3546.21	1773.25
0.0844	3567.77	1780.91
0.0848	3590.75	1789.7
0.0852	3605.8	1794.53
0.0856	3623.95	1801.34
0.086	3637.85	1807.01
0.0864	3661.4	1815.52
0.0868	3682.68	1823.18
0.0872	3699.7	1829.71
0.0876	3715.03	1835.67
0.088	3731.2	1841.91
0.0884	3752.47	1849.85
0.0888	3775.74	1858.36
0.0892	3791.05	1864.89
0.0896	3808.08	1871.7
0.09	3823.12	1877.37
0.0904	3847.23	1886.17
0.0908	3869.93	1894.68
0.0912	3885.83	1901.2
0.0916	3900.58	1907.73
0.092	3917.31	1914.26
0.0924	3938.59	1922.48
0.0928	3961.3	1931.84
0.0932	3976.04	1938.09
0.0936	3993.35	1944.33
0.094	4007.25	1950.57
0.0944	4030.23	1959.37
0.0948	4052.37	1968.45
0.0952	4067.68	1974.97
0.0956	4082.15	1981.5
0.096	4098.9	1987.74
0.0964	4120.17	1996.53
0.0968	4144.01	2005.9
0.0972	4158.47	2012.14
0.0976	4176.63	2019.23
0.098	4190.82	2025.47
0.0984	4214.37	2035.12
0.0988	4236.5	2044.77
0.0992	4252.11	2051.57
0.0996	4267.14	2057.82
0.1	4284.44	2063.77
0.1004	4305.44	2072.85
0.1008	4328.42	2083.35
0.1012	4343.74	2089.88
0.1016	4360.77	2096.69
0.102	4375.81	2102.93
0.1024	4398.79	2112.29
0.1028	4419.78	2121.37
0.1032	4436.24	2128.46
0.1036	4452.12	2134.7
0.104	4468.3	2142.08
0.1044	4489.29	2150.59
0.1048	4512.55	2161.09
0.1052	4527.58	2167.05
0.1056	4544.61	2175.56
0.106	4559.65	2182.09
0.1064	4582.93	2192.3
0.1068	4603.93	2200.81
0.1072	4621.22	2207.62
0.1076	4637.12	2214.71
0.108	4653.29	2222.09
0.1084	4673.71	2232.02
0.1088	4696.42	2241.95
0.1092	4711.16	2248.48
0.1096	4727.92	2256.42
0.11	4741.25	2262.94
0.1104	4763.11	2272.59
0.1108	4785.22	2281.67
0.1112	4801.4	2289.62
0.1116	4817.29	2296.14
0.112	4833.46	2303.24
0.1124	4854.45	2313.73
0.1128	4877.43	2323.66
0.1132	4891.9	2330.47
0.1136	4908.36	2338.7
0.114	4922.83	2345.23
0.1144	4945.81	2355.45
0.1148	4967.94	2365.66
0.1152	4984.67	2372.47
0.1156	5000.28	2380.41
0.116	5015.33	2388.64
0.1164	5034.89	2398.57
0.1168	5058.15	2408.5
0.1172	5072.05	2415.6
0.1176	5090.5	2423.53
0.118	5103.55	2429.78
0.1184	5126.54	2440.56
0.1188	5145.55	2450.21
0.1192	5161.43	2457.58
0.1196	5176.75	2465.24
0.12	5192.92	2473.19
0.1204	5213.08	2482.55
0.1208	5235.77	2493.89
0.1212	5250.23	2500.71
0.1216	5266.69	2508.38
0.122	5280.87	2515.17
0.1224	5305	2526.81
0.1228	5325.43	2537.02
0.1232	5341.59	2545.54
0.1236	5356.06	2552.35
0.124	5371.67	2560.3
0.1244	5390.96	2571.07
0.1248	5413.1	2582.42
0.1252	5427.57	2588.94
0.1256	5444.01	2596.89
0.126	5456.78	2604.27
0.1264	5480.62	2615.05
0.1268	5500.48	2625.83
0.1272	5515.22	2633.78
0.1276	5529.98	2640.86
0.128	5546.72	2648.81
0.1284	5565.17	2659.59
0.1288	5587.29	2670.94
0.1292	5600.93	2678.04
0.1296	5619.07	2686.26
0.13	5633.82	2692.78
0.1304	5656.52	2705.55
0.1308	5676.95	2716.06
0.1312	5693.13	2724.28
0.1316	5707.88	2731.93
0.132	5722.34	2739.31
0.1324	5741.64	2750.38
0.1328	5763.48	2761.16
0.1332	5776.53	2769.38
0.1336	5793.55	2777.63
0.134	5807.46	2785
0.1344	5826.48	2796.35
0.1348	5845.2	2807.13
0.1352	5863.07	2815.06
0.1356	5876.97	2822.44
0.136	5892.86	2830.96
0.1364	5913	2841.46
0.1368	5934.28	2852.8
0.1372	5947.33	2860.75
0.1376	5962.66	2868.97
0.138	5975.72	2876.63
0.1384	5998.4	2888.84
0.1388	6019.4	2899.33
0.1392	6033.3	2908.98
0.1396	6045.51	2916.93
0.14	6061.4	2924.31
