# Supplementary material for: Giant magnetoresistance of Dirac plasma in high-mobility graphene
Source: Nature. 2023 Apr 12;616(7956):270–4. doi: 10.1038/s41586-023-05807-0 (PMC10097601; doi:10.1038/s41586-023-05807-0)
Supplement: Supplementary file 2 — Source Data Fig. 2 [file 41586_2023_5807_MOESM2_ESM.xlsx]

## Sheet: Panel a
n	MR 1T	MR 0.1T x10
-0.601125	0.307276	0.124301
-0.599771	0.31438	0.142069
-0.598417	0.312053	0.141854
-0.597064	0.309735	0.159309
-0.59571	0.314485	0.15899
-0.594356	0.314485	0.15899
-0.593002	0.316896	0.140818
-0.591648	0.316896	0.140818
-0.590294	0.321614	0.140608
-0.58894	0.31929	0.140324
-0.587586	0.316984	0.157597
-0.586232	0.323987	0.157597
-0.584878	0.326348	0.122132
-0.583524	0.326348	0.157047
-0.58217	0.324041	0.174238
-0.580817	0.328692	0.156501
-0.579463	0.326389	0.138899
-0.578109	0.331025	0.138695
-0.576755	0.328717	0.138382
-0.575401	0.328717	0.155689
-0.574047	0.326426	0.13818
-0.572693	0.331029	0.155152
-0.571339	0.328742	0.172103
-0.569985	0.326453	0.154582
-0.568631	0.331042	0.154354
-0.567277	0.335615	0.154126
-0.565923	0.333326	0.153826
-0.56457	0.331055	0.153599
-0.563216	0.335598	0.153301
-0.561862	0.335598	0.153301
-0.560508	0.337861	0.135869
-0.559154	0.337861	0.152853
-0.5578	0.333332	0.152336
-0.556446	0.337833	0.135145
-0.555092	0.342325	0.134917
-0.553738	0.34006	0.134619
-0.552384	0.34006	0.1683
-0.55103	0.344537	0.168053
-0.549676	0.348995	0.151023
-0.548323	0.353429	0.150734
-0.546969	0.348908	0.13353
-0.545615	0.348908	0.16693
-0.544261	0.346664	0.166688
-0.542907	0.351082	0.166446
-0.541553	0.348832	0.149517
-0.540199	0.353235	0.165859
-0.538845	0.350989	0.165514
-0.537491	0.34876	0.165276
-0.536137	0.353132	0.164968
-0.534783	0.357495	0.164731
-0.533429	0.355266	0.164495
-0.532076	0.350821	0.147556
-0.530722	0.363933	0.147556
-0.529368	0.361696	0.14728
-0.528014	0.363779	0.146799
-0.52666	0.363779	0.163118
-0.525306	0.361562	0.179179
-0.523952	0.372364	0.178888
-0.522598	0.370131	0.162324
-0.521244	0.367914	0.178274
-0.51989	0.369954	0.161537
-0.518536	0.374198	0.161311
-0.517182	0.378423	0.161017
-0.515829	0.376211	0.176875
-0.514475	0.371799	0.144246
-0.513121	0.369599	0.159986
-0.511767	0.373803	0.143785
-0.510413	0.371616	0.15951
-0.509059	0.369427	0.159222
-0.507705	0.379969	0.159003
-0.506351	0.377774	0.174561
-0.504997	0.381935	0.174319
-0.503643	0.379753	0.189905
-0.502289	0.388018	0.157749
-0.500935	0.383652	0.157253
-0.499582	0.383652	0.172948
-0.498228	0.391849	0.156727
-0.496874	0.391849	0.156727
-0.49552	0.393751	0.156237
-0.494166	0.393751	0.171867
-0.492812	0.395637	0.15575
-0.491458	0.39969	0.171065
-0.490104	0.395348	0.170535
-0.48875	0.393192	0.170304
-0.487396	0.397218	0.170007
-0.486042	0.401237	0.185183
-0.484688	0.40308	0.169223
-0.483335	0.400928	0.15363
-0.481981	0.411042	0.168704
-0.480627	0.406726	0.168188
-0.479273	0.402435	0.137177
-0.477919	0.406392	0.16742
-0.476565	0.410339	0.167198
-0.475211	0.408194	0.166912
-0.473857	0.412123	0.181816
-0.472503	0.413897	0.166156
-0.471149	0.409637	0.15059
-0.469795	0.413535	0.165438
-0.468441	0.417415	0.180177
-0.467088	0.415294	0.179939
-0.465734	0.417042	0.179338
-0.46438	0.4209	0.164172
-0.463026	0.424737	0.178804
-0.461672	0.420502	0.178272
-0.460318	0.42815	0.177807
-0.458964	0.42815	0.177807
-0.45761	0.42984	0.192057
-0.456256	0.439526	0.191743
-0.454902	0.435291	0.176437
-0.453548	0.436956	0.175982
-0.452194	0.440703	0.175662
-0.450841	0.442333	0.175149
-0.449487	0.440235	0.189507
-0.448133	0.441859	0.174416
-0.446779	0.445575	0.188713
-0.445425	0.441389	0.17369
-0.444071	0.445084	0.187833
-0.442717	0.446689	0.187353
-0.441363	0.45036	0.172659
-0.440009	0.446197	0.186486
-0.438655	0.447779	0.185952
-0.437301	0.457143	0.185717
-0.435947	0.452991	0.185187
-0.434594	0.456616	0.199154
-0.43324	0.463828	0.1844
-0.431886	0.459686	0.183878
-0.430532	0.463279	0.197748
-0.429178	0.459156	0.21128
-0.427824	0.462726	0.210952
-0.42647	0.469849	0.196361
-0.425116	0.471329	0.195812
-0.423762	0.472802	0.195265
-0.422408	0.476327	0.208955
-0.421054	0.475727	0.166433
-0.4197	0.479226	0.193913
-0.418347	0.480662	0.193348
-0.416993	0.482093	0.192815
-0.415639	0.47802	0.192286
-0.414285	0.479457	0.178114
-0.412931	0.482899	0.20521
-0.411577	0.489766	0.191003
-0.410223	0.491155	0.204036
-0.408869	0.492542	0.189967
-0.407515	0.493913	0.189452
-0.406161	0.495276	0.188941
-0.404807	0.502018	0.188432
-0.403453	0.497984	0.174499
-0.4021	0.504683	0.200758
-0.400746	0.502675	0.200518
-0.399392	0.509334	0.199983
-0.398038	0.505318	0.212753
-0.396684	0.511932	0.198922
-0.39533	0.505942	0.198134
-0.393976	0.514514	0.197901
-0.392622	0.513801	0.197121
-0.391268	0.522309	0.209962
-0.389914	0.518323	0.209412
-0.38856	0.519578	0.208865
-0.387206	0.526045	0.208349
-0.385853	0.525288	0.207511
-0.384499	0.531699	0.207029
-0.383145	0.532908	0.206467
-0.381791	0.539255	0.205936
-0.380437	0.540435	0.218221
-0.379083	0.544759	0.204619
-0.377729	0.542781	0.217106
-0.376375	0.547074	0.203577
-0.375021	0.548221	0.215702
-0.373667	0.542351	0.202264
-0.372313	0.550509	0.214666
-0.370959	0.551639	0.226724
-0.369606	0.555828	0.225843
-0.368252	0.559999	0.224971
-0.366898	0.561094	0.224409
-0.365544	0.560247	0.211173
-0.36419	0.561334	0.210649
-0.362836	0.567362	0.210128
-0.361482	0.571427	0.233965
-0.360128	0.57248	0.23339
-0.358774	0.583336	0.232871
-0.35742	0.582416	0.231966
-0.356066	0.576643	0.218975
-0.354712	0.582524	0.242698
-0.353359	0.586457	0.229747
-0.352005	0.587455	0.229193
-0.350651	0.591347	0.228367
-0.349297	0.595213	0.227572
-0.347943	0.605739	0.227028
-0.346589	0.60191	0.238384
-0.345235	0.603795	0.225362
-0.343881	0.609468	0.236666
-0.342527	0.608492	0.247651
-0.341173	0.614116	0.247043
-0.339819	0.617821	0.246174
-0.338465	0.621497	0.245337
-0.337112	0.620494	0.25615
-0.335758	0.62413	0.232023
-0.334404	0.623123	0.242759
-0.33305	0.63134	0.253469
-0.331696	0.634901	0.241087
-0.330342	0.640326	0.252018
-0.328988	0.639268	0.262525
-0.327634	0.640911	0.250013
-0.32628	0.648923	0.249139
-0.324926	0.649722	0.259904
-0.323572	0.655795	0.258711
-0.322218	0.659195	0.257864
-0.320865	0.662569	0.256952
-0.319511	0.668523	0.255856
-0.318157	0.673697	0.266367
-0.316803	0.676993	0.265484
-0.315449	0.678417	0.264314
-0.314095	0.677281	0.285428
-0.312741	0.683059	0.262292
-0.311387	0.68879	0.261127
-0.310033	0.698159	0.271468
-0.308679	0.699462	0.270294
-0.307325	0.696447	0.258316
-0.305971	0.699573	0.278974
-0.304618	0.702676	0.288801
-0.303264	0.706388	0.266003
-0.30191	0.711867	0.264853
-0.300556	0.719117	0.264037
-0.299202	0.726314	0.284218
-0.297848	0.727466	0.283049
-0.296494	0.726802	0.260711
-0.29514	0.729733	0.280672
-0.293786	0.734998	0.289888
-0.292432	0.740212	0.278358
-0.291078	0.745383	0.277214
-0.289724	0.750517	0.286331
-0.288371	0.751533	0.285143
-0.287017	0.756593	0.294131
-0.285663	0.75984	0.282553
-0.284309	0.762582	0.301828
-0.282955	0.771544	0.300597
-0.281601	0.77468	0.289146
-0.280247	0.779552	0.297953
-0.278893	0.780422	0.306648
-0.277539	0.787408	0.295314
-0.276185	0.800005	0.313728
-0.274831	0.800782	0.312503
-0.273477	0.803687	0.310942
-0.272124	0.808326	0.319443
-0.27077	0.815029	0.317925
-0.269416	0.817834	0.316401
-0.268062	0.824421	0.31485
-0.266708	0.830955	0.313355
-0.265354	0.826083	0.321329
-0.264	0.836307	0.319818
-0.262646	0.842693	0.327707
-0.261292	0.850742	0.335796
-0.259938	0.85329	0.334256
-0.258584	0.857799	0.332405
-0.25723	0.862254	0.321387
-0.255877	0.870083	0.338536
-0.254523	0.876141	0.336994
-0.253169	0.878509	0.344496
-0.251815	0.884686	0.333351
-0.250461	0.890577	0.358732
-0.249107	0.898303	0.347908
-0.247753	0.904083	0.355247
-0.246399	0.909971	0.344205
-0.245045	0.913953	0.342391
-0.243691	0.923071	0.34962
-0.242337	0.923476	0.347833
-0.240983	0.930791	0.363298
-0.23963	0.943244	0.352528
-0.238276	0.946962	0.359294
-0.236922	0.948977	0.348649
-0.235568	0.956001	0.355324
-0.234214	0.962961	0.361951
-0.23286	0.968197	0.359848
-0.231506	0.973374	0.374379
-0.230152	0.983436	0.372484
-0.228798	0.99177	0.378607
-0.227444	0.996726	0.384625
-0.22609	1.00163	0.382434
-0.224736	1.01131	0.371856
-0.223382	1.01286	0.369763
-0.222029	1.02398	0.391666
-0.220675	1.0318	0.389522
-0.219321	1.03791	0.394944
-0.217967	1.0487	0.392756
-0.216613	1.05465	0.398129
-0.215259	1.06362	0.403419
-0.213905	1.0678	0.392915
-0.212551	1.07816	0.406138
-0.211197	1.08378	0.411283
-0.209843	1.09235	0.416332
-0.208489	1.09925	0.413514
-0.207135	1.10762	0.425995
-0.205782	1.11729	0.423164
-0.204428	1.1239	0.420372
-0.203074	1.1304	0.432242
-0.20172	1.13974	0.436675
-0.200366	1.14895	0.441066
-0.199012	1.16091	0.438199
-0.197658	1.16833	0.449344
-0.196304	1.17718	0.453583
-0.19495	1.18719	0.46444
-0.193596	1.19553	0.453917
-0.192242	1.20527	0.464644
-0.190888	1.2164	0.475535
-0.189535	1.22283	0.464797
-0.188181	1.23218	0.468433
-0.186827	1.2414	0.485481
-0.185473	1.25284	0.474907
-0.184119	1.26295	0.49138
-0.182765	1.27441	0.501336
-0.181411	1.28273	0.503946
-0.180057	1.28832	0.506501
-0.178703	1.30155	0.50903
-0.177349	1.31095	0.524634
-0.175995	1.3198	0.52664
-0.174641	1.33501	0.528947
-0.173288	1.34208	0.524351
-0.171934	1.3544	0.539047
-0.17058	1.36509	0.54701
-0.169226	1.3766	0.554535
-0.167872	1.39178	0.568321
-0.166518	1.40048	0.575532
-0.165164	1.4138	0.570742
-0.16381	1.43018	0.571592
-0.162456	1.4421	0.590633
-0.161102	1.45565	0.602895
-0.159748	1.46667	0.597698
-0.158394	1.47837	0.615026
-0.157041	1.49125	0.621126
-0.155687	1.50336	0.626434
-0.154333	1.51663	0.631944
-0.152979	1.53047	0.648018
-0.151625	1.54269	0.652531
-0.150271	1.56173	0.668497
-0.148917	1.57204	0.667046
-0.147563	1.59334	0.68221
-0.146209	1.6045	0.696715
-0.144855	1.62377	0.705792
-0.143501	1.63791	0.713933
-0.142147	1.65176	0.716846
-0.140794	1.66734	0.724722
-0.13944	1.68394	0.752744
-0.138086	1.70021	0.754444
-0.136732	1.71484	0.771455
-0.135378	1.72911	0.777368
-0.134024	1.7457	0.793494
-0.13267	1.76311	0.803783
-0.131316	1.78017	0.818501
-0.129962	1.79925	0.827922
-0.128608	1.81373	0.851256
-0.127254	1.83929	0.86464
-0.1259	1.85459	0.87696
-0.124547	1.87383	0.889775
-0.123193	1.89461	0.900733
-0.121839	1.91616	0.916162
-0.120485	1.93675	0.944447
-0.119131	1.95652	0.958213
-0.117777	1.97705	0.980379
-0.116423	1.99464	0.992982
-0.115069	2.01261	1.00447
-0.113715	2.04141	1.03336
-0.112361	2.06433	1.05242
-0.111007	2.08984	1.07492
-0.109653	2.11386	1.10379
-0.1083	2.13456	1.12001
-0.106946	2.16194	1.14758
-0.105592	2.1854	1.16902
-0.104238	2.21382	1.19029
-0.102884	2.23768	1.21738
-0.10153	2.26609	1.24463
-0.100176	2.29453	1.28043
-0.0988221	2.32243	1.29739
-0.0974682	2.35391	1.33402
-0.0961143	2.38201	1.3624
-0.0947604	2.41067	1.39333
-0.0934065	2.44565	1.42857
-0.0920525	2.47702	1.46278
-0.0906986	2.50766	1.50191
-0.0893447	2.54354	1.54353
-0.0879908	2.57647	1.58515
-0.0866369	2.61574	1.62856
-0.085283	2.64784	1.66164
-0.083929	2.68602	1.70023
-0.0825751	2.73038	1.75954
-0.0812212	2.76796	1.80069
-0.0798673	2.81012	1.85362
-0.0785134	2.8521	1.90159
-0.0771595	2.89602	1.95953
-0.0758055	2.94294	2.00807
-0.0744516	2.99259	2.07045
-0.0730977	3.03854	2.13231
-0.0717438	3.09012	2.18641
-0.0703899	3.14297	2.25274
-0.069036	3.20099	2.3243
-0.067682	3.25997	2.39771
-0.0663281	3.31777	2.46228
-0.0649742	3.38457	2.54585
-0.0636203	3.44853	2.63812
-0.0622664	3.51136	2.71119
-0.0609125	3.58661	2.80806
-0.0595585	3.66958	2.90475
-0.0582046	3.74092	2.98732
-0.0568507	3.8169	3.08351
-0.0554968	3.9035	3.19051
-0.0541429	3.99858	3.30608
-0.052789	4.08951	3.41625
-0.051435	4.18014	3.51993
-0.0500811	4.28427	3.63865
-0.0487272	4.39474	3.76092
-0.0473733	4.51475	3.89342
-0.0460194	4.63567	4.03592
-0.0446655	4.76985	4.19157
-0.0433115	4.90315	4.32149
-0.0419576	5.04322	4.47871
-0.0406037	5.1868	4.6324
-0.0392498	5.34583	4.78693
-0.0378959	5.51324	4.93872
-0.036542	5.69465	5.11153
-0.035188	5.87383	5.28834
-0.0338341	6.0757	5.47926
-0.0324802	6.28774	5.65848
-0.0311263	6.51969	5.84478
-0.0297724	6.74647	6.05243
-0.0284185	7.00239	6.23077
-0.0270645	7.28704	6.42938
-0.0257106	7.58479	6.63496
-0.0243567	7.88817	6.82876
-0.0230028	8.2045	7.02667
-0.0216489	8.54838	7.24027
-0.020295	8.9088	7.45173
-0.018941	9.28073	7.64245
-0.0175871	9.68418	7.83726
-0.0162332	10.0921	8.03899
-0.0148793	10.5187	8.22196
-0.0135254	10.9527	8.39511
-0.0121715	11.4302	8.56586
-0.0108175	11.8956	8.72893
-0.00946363	12.4092	8.88214
-0.00810972	12.8946	9.01654
-0.0067558	13.4181	9.1446
-0.00540188	13.9161	9.25116
-0.00404797	14.3922	9.34258
-0.00269405	14.8666	9.41892
-0.00134013	15.2971	9.47967
1.37804e-05	15.7103	9.51736
0.0013677	16.0671	9.54344
0.00272162	16.359	9.54194
0.00407553	16.582	9.51906
0.00542945	16.7484	9.48549
0.00678337	16.8204	9.42646
0.00813728	16.8465	9.35259
0.0094912	16.7662	9.26534
0.0108451	16.6362	9.15181
0.012199	16.415	9.01903
0.013553	16.1135	8.87459
0.0149069	15.7429	8.72553
0.0162608	15.3066	8.55183
0.0176147	14.8455	8.37183
0.0189686	14.329	8.20396
0.0203225	13.7655	7.99145
0.0216765	13.2011	7.78061
0.0230304	12.6377	7.57573
0.0243843	12.0543	7.34603
0.0257382	11.4747	7.13419
0.0270921	10.8851	6.901
0.028446	10.3435	6.71454
0.0298	9.82958	6.48586
0.0311539	9.31293	6.26254
0.0325078	8.8597	6.05969
0.0338617	8.37355	5.85537
0.0352156	7.93076	5.64307
0.0365695	7.51487	5.45474
0.0379235	7.13035	5.25005
0.0392774	6.79334	5.04671
0.0406313	6.44344	4.86149
0.0419852	6.13537	4.6776
0.0433391	5.84373	4.48946
0.044693	5.55579	4.31758
0.046047	5.289	4.15256
0.0474009	5.03634	3.9902
0.0487548	4.82201	3.84089
0.0501087	4.62015	3.68903
0.0514626	4.42456	3.56521
0.0528165	4.24567	3.41268
0.0541705	4.07507	3.29155
0.0555244	3.91128	3.15547
0.0568783	3.76066	3.03566
0.0582322	3.61568	2.90467
0.0595861	3.49796	2.79253
0.06094	3.36688	2.67786
0.062294	3.25786	2.58106
0.0636479	3.14385	2.48824
0.0650017	3.03844	2.39023
0.0663557	2.94322	2.30163
0.0677097	2.84755	2.20588
0.0690635	2.76023	2.12321
0.0704175	2.68055	2.04069
0.0717714	2.60509	1.96959
0.0731252	2.53437	1.90214
0.0744792	2.46468	1.82054
0.0758332	2.39786	1.77027
0.077187	2.33654	1.69601
0.078541	2.27372	1.63145
0.0798949	2.22358	1.56938
0.0812487	2.17134	1.51736
0.0826027	2.12123	1.46841
0.0839567	2.07318	1.42322
0.0853105	2.02201	1.3678
0.0866645	1.9821	1.33056
0.0880184	1.9373	1.2754
0.0893722	1.88916	1.24385
0.0907262	1.84411	1.19651
0.0920802	1.80203	1.15799
0.093434	1.76497	1.11718
0.094788	1.72549	1.08496
0.0961419	1.69187	1.04808
0.0974957	1.66038	1.0165
0.0988497	1.63571	0.986673
0.100204	1.6108	0.952201
0.101557	1.57915	0.919621
0.102911	1.55322	0.893542
0.104265	1.5213	0.884471
0.105619	1.49634	0.849196
0.106973	1.46941	0.815707
0.108327	1.44269	0.792925
0.109681	1.41768	0.777436
0.111035	1.39599	0.752607
0.112389	1.37622	0.735229
0.113743	1.35472	0.720508
0.115097	1.33039	0.697664
0.116451	1.31126	0.682648
0.117804	1.29042	0.666392
0.119158	1.27072	0.64972
0.120512	1.2501	0.618943
0.121866	1.22601	0.618339
0.12322	1.20898	0.604494
0.124574	1.18785	0.594143
0.125928	1.16784	0.560938
0.127282	1.15191	0.554035
0.128636	1.13381	0.537946
0.12999	1.11797	0.534957
0.131344	1.1036	0.527262
0.132698	1.08605	0.514465
0.134051	1.07281	0.501161
0.135405	1.05736	0.492346
0.136759	1.04538	0.477997
0.138113	1.02732	0.458505
0.139467	1.01183	0.453667
0.140821	0.999012	0.443462
0.142175	0.985903	0.448162
0.143529	0.970522	0.432148
0.144883	0.961991	0.421173
0.146237	0.947074	0.415185
0.147591	0.933931	0.414293
0.148945	0.922712	0.407627
0.150298	0.911284	0.395521
0.151652	0.90178	0.399386
0.153006	0.889919	0.386937
0.15436	0.875759	0.379354
0.155714	0.866813	0.371841
0.157068	0.857708	0.369767
0.158422	0.846327	0.355945
0.159776	0.836857	0.359397
0.16113	0.828642	0.350786
0.162484	0.823468	0.354224
0.163838	0.814985	0.345427
0.165192	0.810875	0.342794
0.166545	0.799762	0.339705
0.167899	0.787396	0.32432
0.169253	0.7794	0.327268
0.170607	0.771531	0.317659
0.171961	0.762173	0.314236
0.173315	0.755133	0.316983
0.174669	0.748278	0.313101
0.176023	0.741325	0.302849
0.177377	0.732823	0.305339
0.178731	0.725639	0.301276
0.180085	0.713177	0.290687
0.181439	0.706841	0.29968
0.182792	0.700786	0.288701
0.184146	0.689358	0.284216
0.1855	0.680424	0.286269
0.186854	0.675165	0.281861
0.188208	0.668693	0.277208
0.189562	0.663715	0.279095
0.190916	0.654321	0.274354
0.19227	0.649171	0.269326
0.193624	0.647878	0.271403
0.194978	0.638653	0.259088
0.196332	0.628793	0.268159
0.197686	0.626153	0.262955
0.199039	0.622317	0.257507
0.200393	0.613832	0.259362
0.201747	0.60406	0.253801
0.203101	0.597082	0.248182
0.204455	0.590004	0.249807
0.205809	0.585798	0.25147
0.207163	0.577382	0.238113
0.208517	0.570035	0.239686
0.209871	0.565609	0.241329
0.211225	0.556903	0.235188
0.212579	0.554199	0.236641
0.213933	0.55453	0.230411
0.215286	0.549885	0.232015
0.21664	0.540854	0.23346
0.217994	0.541114	0.234939
0.219348	0.533861	0.228357
0.220702	0.526522	0.229589
0.222056	0.52791	0.239231
0.22341	0.523657	0.240557
0.224764	0.514908	0.217572
0.226118	0.515003	0.218983
0.227472	0.510604	0.220234
0.228826	0.502871	0.221499
0.23018	0.495051	0.222778
0.231533	0.493778	0.224089
0.232887	0.492488	0.225381
0.234241	0.483221	0.218106
0.235595	0.480608	0.210793
0.236949	0.475827	0.220529
0.238303	0.470991	0.221864
0.239657	0.470437	0.214225
0.241011	0.464253	0.206715
0.242365	0.462737	0.207969
0.243719	0.462138	0.20015
0.245073	0.457091	0.210136
0.246427	0.449425	0.202262
0.24778	0.446507	0.212199
0.249134	0.442273	0.195373
0.250488	0.444148	0.205535
0.251842	0.441146	0.206623
0.253196	0.43321	0.207537
0.25455	0.428827	0.199427
0.255904	0.431696	0.200355
0.257258	0.432233	0.201456
0.258612	0.427781	0.202363
0.259966	0.419592	0.203298
0.26132	0.41504	0.185665
0.262674	0.41682	0.214927
0.264027	0.41088	0.196966
0.265381	0.404898	0.197747
0.266735	0.401514	0.189358
0.268089	0.39924	0.180609
0.269443	0.39828	0.191006
0.270797	0.401147	0.191922
0.272151	0.39884	0.192662
0.273505	0.393994	0.193615
0.274859	0.392993	0.184805
0.276213	0.386718	0.185548
0.277567	0.381749	0.1865
0.278921	0.380674	0.197264
0.280274	0.378216	0.198024
0.281628	0.378355	0.178789
0.282982	0.371884	0.17948
0.284336	0.366731	0.180358
0.28569	0.364186	0.191148
0.287044	0.362992	0.192136
0.288398	0.364469	0.192916
0.289752	0.360489	0.183319
0.291106	0.361966	0.18409
0.29246	0.355233	0.184802
0.293814	0.3567	0.185586
0.295168	0.35404	0.176021
0.296521	0.347192	0.187108
0.297875	0.343068	0.177306
0.299229	0.34172	0.188699
0.300583	0.347366	0.189493
0.301937	0.34319	0.179553
0.303291	0.336161	0.190878
0.304645	0.336173	0.18089
0.305999	0.333333	0.192328
0.307353	0.333336	0.171526
0.308707	0.329033	0.172079
0.310061	0.32613	0.172776
0.311415	0.327548	0.195248
0.312768	0.327528	0.185
0.314122	0.3217	0.163586
0.315476	0.32456	0.197366
0.31683	0.323077	0.164845
0.318184	0.32009	0.176637
0.319538	0.320045	0.166122
0.320892	0.315554	0.177768
0.322246	0.3125	0.189726
0.3236	0.307951	0.179161
0.324954	0.307868	0.179813
0.326308	0.307781	0.180397
0.327662	0.30317	0.169669
0.329015	0.303064	0.181578
0.330369	0.304449	0.182454
0.331723	0.298286	0.171439
0.333077	0.29668	0.160373
0.334431	0.296553	0.1724
0.335785	0.293305	0.184772
0.337139	0.293165	0.173822
0.338493	0.291525	0.174226
0.339847	0.291376	0.174835
0.341201	0.292743	0.187368
0.342555	0.286385	0.176017
0.343909	0.290935	0.188471
0.345262	0.28926	0.165321
0.346616	0.282838	0.165662
0.34797	0.287414	0.154397
0.349324	0.287249	0.17877
0.350678	0.282296	0.16747
0.352032	0.282112	0.180057
0.353386	0.280386	0.168453
0.35474	0.273825	0.156818
0.356094	0.27845	0.169472
0.357448	0.2767	0.157769
0.358802	0.271619	0.170504
0.360156	0.26984	0.170921
0.361509	0.268054	0.159121
0.362863	0.271167	0.159512
0.364217	0.266011	0.160075
0.365571	0.265758	0.173007
0.366925	0.268896	0.173488
0.368279	0.267082	0.161493
0.369633	0.266831	0.174544
0.370987	0.265	0.162476
0.372341	0.26316	0.150348
0.373695	0.256284	0.163319
0.375049	0.255991	0.163937
0.376403	0.260759	0.177195
0.377756	0.258885	0.16495
0.37911	0.255404	0.152503
0.380464	0.260206	0.165819
0.381818	0.259922	0.179237
0.383172	0.251287	0.166696
0.384526	0.254498	0.154212
0.38588	0.254198	0.167772
0.387234	0.252268	0.181147
0.388588	0.245134	0.168587
0.389942	0.248373	0.169026
0.391296	0.244795	0.156248
0.39265	0.242816	0.156656
0.394003	0.247708	0.17041
0.395357	0.245733	0.157713
0.396711	0.24374	0.158073
0.398065	0.241744	0.171705
0.399419	0.241376	0.172388
0.400773	0.237718	0.172645
0.402127	0.23569	0.173133
0.403481	0.237335	0.14666
0.404835	0.236948	0.187395
0.406189	0.229528	0.161071
0.407543	0.232839	0.188432
0.408897	0.230771	0.175441
0.41025	0.232431	0.175649
0.411604	0.235772	0.176126
0.412958	0.233697	0.176633
0.414312	0.235373	0.163263
0.415666	0.234975	0.177627
0.41702	0.23119	0.177841
0.418374	0.234569	0.178329
0.419728	0.230769	0.164804
0.421082	0.228649	0.151479
0.422436	0.22652	0.179531
0.42379	0.229919	0.180087
0.425144	0.222227	0.180587
0.426497	0.223924	0.180809
0.427851	0.221759	0.167362
0.429205	0.225177	0.181821
0.430559	0.22689	0.154054
0.431913	0.224718	0.168537
0.433267	0.220813	0.154675
0.434621	0.224258	0.16922
0.435975	0.220342	0.15539
0.437329	0.219858	0.17021
0.438683	0.221587	0.170422
0.440037	0.211952	0.156495
0.441391	0.215411	0.156942
0.442744	0.213161	0.171641
0.444098	0.213161	0.143019
0.445452	0.212646	0.186784
0.446806	0.208634	0.158236
0.44816	0.204617	0.158525
0.449514	0.208092	0.173408
0.450868	0.209845	0.159213
0.452222	0.213358	0.159675
0.453576	0.209305	0.159876
0.45493	0.21107	0.145579
0.456284	0.202917	0.160546
0.457638	0.206441	0.175662
0.458991	0.20235	0.161314
0.460345	0.20588	0.176437
0.461699	0.20177	0.162027
0.463053	0.20354	0.14748
0.464407	0.201186	0.177512
0.465761	0.197042	0.148167
0.467115	0.200593	0.163408
0.468469	0.196432	0.163714
0.469823	0.198212	0.149019
0.471177	0.197605	0.194581
0.472531	0.197605	0.149656
0.473885	0.201202	0.165126
0.475238	0.203013	0.165438
0.476592	0.204822	0.15059
0.477946	0.200608	0.150881
0.4793	0.204234	0.166407
0.480654	0.20789	0.182091
0.482008	0.197575	0.167198
0.483362	0.199394	0.182646
0.484716	0.196949	0.183204
0.48607	0.196949	0.167931
0.487424	0.198776	0.15286
0.488778	0.196317	0.199357
0.490132	0.196317	0.153361
0.491485	0.187691	0.169255
0.492839	0.191358	0.185215
0.494193	0.193196	0.154546
0.495547	0.188857	0.154819
0.496901	0.190697	0.155026
0.498255	0.19255	0.170833
0.499609	0.188178	0.171065
0.500963	0.190026	0.155717
0.502317	0.187497	0.171834
0.503671	0.18936	0.172169
0.505025	0.191221	0.172406
0.506379	0.193088	0.172676
0.507732	0.18868	0.157253
0.509086	0.190549	0.157467
0.51044	0.18799	0.189571
0.511794	0.183547	0.174076
0.513148	0.185419	0.158465
0.514502	0.179081	0.142645
0.515856	0.182831	0.159003
0.51721	0.186606	0.175464
0.518564	0.180227	0.15951
0.519918	0.182109	0.159731
0.521272	0.185899	0.176274
0.522626	0.181377	0.176557
0.523979	0.176848	0.176875
0.525333	0.176848	0.160792
0.526687	0.174195	0.177446
0.528041	0.174195	0.14521
0.529395	0.177988	0.177985
0.530749	0.177988	0.161798
0.532103	0.17342	0.145882
0.533457	0.177238	0.162622
0.534811	0.172635	0.162853
0.536165	0.174544	0.179402
0.537519	0.174544	0.163084
0.538873	0.16993	0.14704
0.540226	0.173767	0.163921
0.54158	0.173767	0.131192
0.542934	0.175691	0.131372
0.544288	0.171052	0.148076
0.545642	0.17491	0.181509
0.546996	0.16831	0.148495
0.54835	0.163636	0.148776
0.549704	0.167497	0.149269
0.551058	0.167497	0.149269
0.552412	0.171383	0.183055
0.553766	0.164725	0.149766
0.55512	0.166663	0.150015
0.556473	0.168607	0.15023
0.557827	0.170566	0.150517
0.559181	0.167786	0.184591
0.560535	0.167786	0.167807
0.561889	0.169745	0.168053
0.563243	0.171711	0.185141
0.564597	0.166947	0.168655
0.565951	0.168915	0.152007
0.567305	0.168915	0.135109
0.568659	0.172879	0.169477
0.570013	0.168081	0.186785
0.571367	0.168081	0.152853
0.57272	0.170064	0.136064
0.574074	0.165241	0.153301
0.575428	0.167234	0.17067
0.576782	0.169226	0.170925
0.578136	0.169226	0.136726
0.57949	0.171233	0.154126
0.580844	0.175251	0.17177
0.582198	0.168379	0.154582
0.583552	0.17241	0.172363
0.584906	0.170395	0.154885
0.58626	0.165514	0.137905
0.587614	0.162626	0.155689
0.588967	0.162626	0.138418
0.590321	0.162626	0.138418
0.591675	0.157711	0.121358
0.593029	0.161731	0.156501
0.594383	0.16376	0.174238
0.595737	0.165787	0.174505
0.597091	0.165787	0.157047
0.598445	0.160838	0.139871
0.599799	0.162868	0.157597
0.601153	0.162868	0.157597

## Sheet: Panel b
Magnetic field	MR	MR	Magnetic field	MR
	150K	200K		300K
0.0012	0.00276952	0.00188255	0.0024	0.00115047
0.0016	0.00307667	0.00156792	0.0032	0.00115047
0.002	0.00584619	0.0025092	0.004	0.00229974
0.0024	0.00646178	0.00156792	0.0048	0.00316199
0.0028	0.0098456	0.00407975	0.0056	0.00373723
0.0032	0.0101527	0.00313715	0.0064	0.00574995
0.0036	0.0141547	0.00502102	0.0072	0.00661221
0.004	0.0159989	0.00502102	0.008	0.00718744
0.0044	0.0206152	0.00784617	0.0088	0.00948718
0.0048	0.0230763	0.00753154	0.0096	0.0109247
0.0052	0.0264627	0.00972873	0.0104	0.0135126
0.0056	0.0298452	0.00941541	0.0112	0.0152371
0.006	0.0363083	0.0119259	0.012	0.0172499
0.0064	0.0406149	0.0122392	0.0128	0.020126
0.0068	0.0461539	0.0150644	0.0136	0.022714
0.0072	0.0467695	0.0147511	0.0144	0.025302
0.0076	0.0510774	0.0172616	0.0152	0.028464
0.008	0.0553852	0.0169483	0.016	0.0307637
0.0084	0.0649237	0.0213426	0.0168	0.0353644
0.0088	0.0723082	0.0229119	0.0176	0.0379524
0.0092	0.0799998	0.0260503	0.0184	0.0414026
0.0096	0.0855376	0.0269916	0.0192	0.045428
0.01	0.0929234	0.0301314	0.02	0.0488782
0.0104	0.100922	0.031386	0.0208	0.0537659
0.0108	0.111692	0.0364083	0.0216	0.0569279
0.0112	0.117845	0.0376643	0.0224	0.0618156
0.0116	0.125538	0.0404894	0.0232	0.0658411
0.012	0.131999	0.0414307	0.024	0.0698677
0.0124	0.143999	0.0470797	0.0248	0.0756177
0.0128	0.153538	0.0492769	0.0256	0.0802184
0.0132	0.163076	0.0536699	0.0264	0.0862553
0.0136	0.170461	0.0539846	0.0272	0.0914313
0.014	0.179999	0.0590069	0.028	0.0945945
0.0144	0.191385	0.0615174	0.0288	0.102644
0.0148	0.20523	0.0671677	0.0296	0.107244
0.0152	0.21323	0.0681103	0.0304	0.113283
0.0156	0.224306	0.0731313	0.0312	0.119033
0.016	0.232922	0.0753285	0.032	0.124783
0.0164	0.247383	0.0812921	0.0328	0.132547
0.0168	0.260927	0.0844306	0.0336	0.137435
0.0172	0.272003	0.089453	0.0344	0.14491
0.0176	0.282158	0.0913355	0.0352	0.151522
0.018	0.293542	0.0966712	0.036	0.157561
0.0184	0.308004	0.100752	0.0368	0.16561
0.0188	0.324312	0.10797	0.0376	0.171935
0.0192	0.334465	0.110168	0.0384	0.178839
0.0196	0.34708	0.115503	0.0392	0.186605
0.02	0.357234	0.1177	0.04	0.193218
0.0204	0.374157	0.125233	0.0408	0.202705
0.0208	0.390156	0.129942	0.0416	0.209032
0.0212	0.402773	0.135591	0.0424	0.218232
0.0216	0.413849	0.138416	0.0432	0.22542
0.022	0.426773	0.143752	0.044	0.232896
0.0224	0.443387	0.149089	0.0448	0.243247
0.0228	0.462157	0.156622	0.0456	0.250434
0.0232	0.473541	0.159759	0.0464	0.259059
0.0236	0.487695	0.166351	0.0472	0.26826
0.024	0.499694	0.169803	0.048	0.275736
0.0244	0.519695	0.178278	0.0488	0.286949
0.0248	0.537849	0.183615	0.0496	0.294425
0.0252	0.55231	0.190519	0.0504	0.3042
0.0256	0.564618	0.193972	0.0512	0.314264
0.026	0.579695	0.20025	0.052	0.321739
0.0264	0.598464	0.206527	0.0528	0.333816
0.0268	0.619079	0.215629	0.0536	0.342728
0.0272	0.632003	0.219709	0.0544	0.352791
0.0276	0.647079	0.226615	0.0552	0.362567
0.028	0.660002	0.230381	0.056	0.372055
0.0284	0.681233	0.239169	0.0568	0.384418
0.0288	0.70031	0.246075	0.0576	0.393907
0.0292	0.715386	0.253293	0.0584	0.404832
0.0296	0.72954	0.257688	0.0592	0.415182
0.03	0.74431	0.264592	0.06	0.424671
0.0304	0.76431	0.271497	0.0608	0.437896
0.0308	0.786462	0.281227	0.0616	0.447098
0.0312	0.800617	0.285939	0.0624	0.458599
0.0316	0.81754	0.293475	0.0632	0.470387
0.032	0.831386	0.298182	0.064	0.479875
0.0324	0.853539	0.30854	0.0648	0.493963
0.0328	0.875386	0.316386	0.0656	0.50374
0.0332	0.890769	0.323605	0.0664	0.515815
0.0336	0.906462	0.329255	0.0672	0.528179
0.034	0.923385	0.337416	0.068	0.538242
0.0344	0.944309	0.345577	0.0688	0.552331
0.0348	0.967385	0.355307	0.0696	0.562969
0.0352	0.981847	0.360957	0.0704	0.574757
0.0356	0.998155	0.369116	0.0712	0.587983
0.036	1.01292	0.374139	0.072	0.598333
0.0364	1.03692	0.385438	0.0728	0.613571
0.0368	1.05785	0.393912	0.0736	0.625072
0.0372	1.07508	0.402386	0.0744	0.637724
0.0376	1.09077	0.40835	0.0752	0.650661
0.038	1.10831	0.417139	0.076	0.662451
0.0384	1.13046	0.425927	0.0768	0.677401
0.0388	1.15477	0.437228	0.0776	0.689189
0.0392	1.16954	0.44319	0.0784	0.701841
0.0396	1.18738	0.451979	0.0792	0.71593
0.04	1.20338	0.458256	0.08	0.727718
0.0404	1.228	0.470183	0.0808	0.744394
0.0408	1.25046	0.479285	0.0816	0.756469
0.0412	1.268	0.489015	0.0824	0.769983
0.0416	1.28338	0.496235	0.0832	0.784646
0.042	1.30215	0.504081	0.084	0.797009
0.0424	1.32554	0.514126	0.0848	0.813686
0.0428	1.35077	0.526994	0.0856	0.825474
0.0432	1.36677	0.533271	0.0864	0.83985
0.0436	1.38492	0.543001	0.0872	0.854225
0.044	1.40061	0.549593	0.088	0.86659
0.0444	1.42585	0.562148	0.0888	0.883266
0.0448	1.44861	0.572191	0.0896	0.896779
0.0452	1.46677	0.581607	0.0904	0.911443
0.0456	1.48277	0.588513	0.0912	0.926681
0.046	1.50062	0.598242	0.092	0.939908
0.0464	1.52339	0.608286	0.0928	0.957733
0.0468	1.54861	0.621468	0.0936	0.970384
0.0472	1.56339	0.628374	0.0944	0.985623
0.0476	1.58277	0.638419	0.0952	1.00144
0.048	1.5997	0.645637	0.096	1.01437
0.0484	1.62493	0.659762	0.0968	1.03278
0.0488	1.64862	0.670746	0.0976	1.04629
0.0492	1.66647	0.681106	0.0984	1.06239
0.0496	1.68339	0.688324	0.0992	1.07907
0.05	1.70215	0.698682	0.1	1.09143
0.0504	1.72586	0.709668	0.1008	1.11127
0.0508	1.75232	0.723478	0.1016	1.12478
0.0512	1.76894	0.731639	0.1024	1.1406
0.0516	1.78739	0.741995	0.1032	1.15699
0.052	1.80309	0.749843	0.104	1.17079
0.0524	1.82861	0.763967	0.1048	1.19005
0.0528	1.85293	0.775266	0.1056	1.20471
0.0532	1.87077	0.786251	0.1064	1.22168
0.0536	1.88678	0.793784	0.1072	1.2372
0.054	1.90556	0.80477	0.108	1.25187
0.0544	1.9277	0.816384	0.1088	1.27199
0.0548	1.95323	0.831136	0.1096	1.28666
0.0552	1.96985	0.838669	0.1104	1.30305
0.0556	1.98985	0.849967	0.1112	1.3203
0.056	2.00586	0.858442	0.112	1.3341
0.0564	2.03171	0.873193	0.1128	1.3548
0.0568	2.05539	0.885435	0.1136	1.37004
0.0572	2.07417	0.896735	0.1144	1.38701
0.0576	2.09077	0.904895	0.1152	1.40426
0.058	2.11078	0.916508	0.116	1.42065
0.0584	2.13539	0.929063	0.1168	1.44077
0.0588	2.16155	0.944442	0.1176	1.45601
0.0592	2.17754	0.953544	0.1184	1.47326
0.0596	2.19661	0.964845	0.1192	1.49051
0.06	2.21232	0.97332	0.12	1.50633
0.0604	2.23785	0.988699	0.1208	1.52731
0.0608	2.26093	1.00157	0.1216	1.54199
0.0612	2.27908	1.01287	0.1224	1.56067
0.0616	2.29538	1.02165	0.1232	1.57965
0.062	2.31262	1.03327	0.124	1.59461
0.0624	2.33508	1.04582	0.1248	1.61703
0.0628	2.36153	1.06183	0.1256	1.63169
0.0632	2.37722	1.07093	0.1264	1.65009
0.0636	2.396	1.08317	0.1272	1.66907
0.064	2.41199	1.09165	0.128	1.6843
0.0644	2.43784	1.10766	0.1288	1.70674
0.0648	2.46247	1.12178	0.1296	1.72226
0.0652	2.48	1.13339	0.1304	1.7418
0.0656	2.49815	1.14218	0.1312	1.76079
0.066	2.516	1.15474	0.132	1.77602
0.0664	2.54	1.16855	0.1328	1.79816
0.0668	2.56616	1.18518	0.1336	1.81485
0.0672	2.58185	1.1946	0.1344	1.83382
0.0676	2.5997	1.20715	0.1352	1.85279
0.068	2.61631	1.21626	0.136	1.8689
0.0684	2.64032	1.23289	0.1368	1.89103
0.0688	2.66246	1.24639	0.1376	1.90742
0.0692	2.6803	1.25926	0.1384	1.92756
0.0696	2.69724	1.26899	0.1392	1.94796
0.07	2.7163	1.28123	0.14	1.96349
0.0704	2.73938	1.29535	0.1408	1.98649
0.0708	2.76461	1.31199	0.1416	2.00374
0.0712	2.78061	1.32266	0.1424	2.02243
0.0716	2.80001	1.3349	0.1432	2.04313
0.072	2.81631	1.34494	0.144	2.05865
0.0724	2.84245	1.36158	0.1448	2.08223
0.0728	2.86523	1.37602	0.1456	2.09891
0.0732	2.88431	1.38889	0.1464	2.11875
0.0736	2.90154	1.39956	0.1472	2.13974
0.074	2.91847	1.41211	0.148	2.15613
0.0744	2.94154	1.42718	0.1488	2.18
0.0748	2.96738	1.44413	0.1496	2.19753
0.0752	2.98124	1.45511	0.1504	2.21708
0.0756	2.99878	1.46767	0.1512	2.2375
0.076	3.01539	1.47834	0.152	2.25332
0.0764	3.04062	1.49591	0.1528	2.27804
0.0768	3.06399	1.51067	0.1536	2.29529
0.0772	3.08216	1.52354	0.1544	2.3157
0.0776	3.09815	1.53421	0.1552	2.3367
0.078	3.11477	1.54708	0.156	2.35509
0.0784	3.13693	1.56183	0.1568	2.37895
0.0788	3.16185	1.58004	0.1576	2.39563
0.0792	3.17693	1.58977	0.1584	2.41719
0.0796	3.19569	1.60295	0.1592	2.43731
0.08	3.21169	1.61363	0.16	2.45515
0.0804	3.23692	1.63152	0.1608	2.47959
0.0808	3.26	1.64784	0.1616	2.49684
0.0812	3.27785	1.66103	0.1624	2.51869
0.0816	3.29323	1.672	0.1632	2.54055
0.082	3.31169	1.6855	0.164	2.55664
0.0824	3.33353	1.70182	0.1648	2.58281
0.0828	3.35754	1.7194	0.1656	2.60092
0.0832	3.37201	1.73039	0.1664	2.62134
0.0836	3.39046	1.74451	0.1672	2.64232
0.084	3.40553	1.75518	0.168	2.65957
0.0844	3.42985	1.77339	0.1688	2.68517
0.0848	3.45232	1.78909	0.1696	2.70328
0.0852	3.46924	1.80226	0.1704	2.72483
0.0856	3.48246	1.81355	0.1712	2.74613
0.086	3.50031	1.82737	0.172	2.76539
0.0864	3.52399	1.84337	0.1728	2.7904
0.0868	3.54708	1.86159	0.1736	2.80735
0.0872	3.56307	1.87257	0.1744	2.8295
0.0876	3.58092	1.88669	0.1752	2.85106
0.088	3.59661	1.89737	0.176	2.86917
0.0884	3.61969	1.9162	0.1768	2.89476
0.0888	3.64092	1.93284	0.1776	2.91402
0.0892	3.65785	1.94633	0.1784	2.93502
0.0896	3.67322	1.95763	0.1792	2.95716
0.09	3.69046	1.97269	0.18	2.97671
0.0904	3.71262	1.98901	0.1808	3.00115
0.0908	3.73692	2.00848	0.1816	3.0207
0.0912	3.75108	2.01978	0.1824	3.04284
0.0916	3.76831	2.03389	0.1832	3.06497
0.092	3.78154	2.0452	0.184	3.08252
0.0924	3.80584	2.06372	0.1848	3.10811
0.0928	3.82708	2.08066	0.1856	3.12794
0.0932	3.84308	2.09479	0.1864	3.15036
0.0936	3.85786	2.10578	0.1872	3.17337
0.094	3.87385	2.11989	0.188	3.19206
0.0944	3.8954	2.13622	0.1888	3.21822
0.0948	3.9197	2.15568	0.1896	3.23778
0.0952	3.93447	2.16729	0.1904	3.25934
0.0956	3.95078	2.18206	0.1912	3.28176
0.096	3.96463	2.19366	0.192	3.30161
0.0964	3.98831	2.21311
0.0968	4.00955	2.23133
0.0972	4.02678	2.24451
0.0976	4.04154	2.25707
0.098	4.05724	2.2715
0.0984	4.07693	2.28845
0.0988	4.09939	2.30885
0.0992	4.11508	2.32077
0.0996	4.13386	2.33522
0.1	4.14862	2.34746
0.1004	4.16831	2.3666
0.1008	4.18647	2.38354
0.1012	4.2037	2.39768
0.1016	4.21846	2.41086
0.102	4.2354	2.4253
0.1024	4.25508	2.44288
0.1028	4.27508	2.46202
0.1032	4.2877	2.47458
0.1036	4.30463	2.48901
0.104	4.32002	2.50063
0.1044	4.34247	2.52165
0.1048	4.3637	2.53923
0.1052	4.38032	2.55367
0.1056	4.3954	2.56591
0.106	4.41048	2.58066
0.1064	4.4311	2.59793
0.1068	4.45541	2.61927
0.1072	4.46893	2.6312
0.1076	4.48494	2.64659
0.108	4.50001	2.6585
0.1084	4.52279	2.67859
0.1088	4.54186	2.6968
0.1092	4.55694	2.71124
0.1096	4.57202	2.72472
0.11	4.58924	2.73854
0.1104	4.60709	2.75643
0.1108	4.62894	2.77777
0.1112	4.64187	2.78908
0.1116	4.65755	2.80478
0.112	4.6717	2.81639
0.1124	4.69386	2.83709
0.1128	4.71354	2.85562
0.1132	4.72863	2.87101
0.1136	4.74124	2.88354
0.114	4.75602	2.89861
0.1144	4.77754	2.91714
0.1148	4.7954	2.93848
0.1152	4.80862	2.95135
0.1156	4.82524	2.96673
0.116	4.83909	2.9796
0.1164	4.86154	2.99936
0.1168	4.88001	3.01789
0.1172	4.89693	3.03296
0.1176	4.91386	3.04614
0.118	4.92894	3.06183
0.1184	4.94494	3.0791
0.1188	4.96678	3.10043
0.1192	4.97908	3.11299
0.1196	4.99109	3.12868
0.12	5.00401	3.14062
0.1204	5.02462	3.16101
0.1208	5.04309	3.18079
0.1212	5.06124	3.19616
0.1216	5.07418	3.20935
0.122	5.08893	3.22378
0.1224	5.10708	3.24356
0.1228	5.12924	3.26459
0.1232	5.14123	3.27809
0.1236	5.15509	3.29315
0.124	5.16648	3.30602
0.1244	5.188	3.32768
0.1248	5.20462	3.3465
0.1252	5.22001	3.36188
0.1256	5.23077	3.37539
0.126	5.24677	3.38951
0.1264	5.26678	3.40802
0.1268	5.28832	3.42874
0.1272	5.30094	3.44225
0.1276	5.31786	3.45825
0.128	5.33048	3.4708
0.1284	5.352	3.49246
0.1288	5.37109	3.51255
0.1292	5.38339	3.52761
0.1296	5.39324	3.54112
0.13	5.40801	3.55555
0.1304	5.42585	3.57564
0.1308	5.44646	3.5973
0.1312	5.46062	3.60985
0.1316	5.47724	3.62648
0.132	5.49047	3.63872
0.1324	5.51232	3.65974
0.1328	5.53017	3.6786
0.1332	5.54248	3.69459
0.1336	5.55447	3.70778
0.134	5.57047	3.72379
0.1344	5.58647	3.74356
0.1348	5.60493	3.76302
0.1352	5.61877	3.7765
0.1356	5.63447	3.79379
0.136	5.64832	3.80665
0.1364	5.66708	3.82799
0.1368	5.68401	3.84682
0.1372	5.69786	3.86282
0.1376	5.7114	3.87601
0.138	5.72616	3.89201
0.1384	5.74339	3.91116
0.1388	5.76339	3.9344
0.1392	5.77386	3.94726
0.1396	5.78862	3.96389
0.14	5.80154	3.97645
0.1404	5.82247	3.9981
0.1408	5.83846	4.01663
0.1412	5.85262	4.03262
0.1416	5.86616	4.04771
0.142	5.87785	4.0634
0.1424	5.89232	4.08224
0.1428	5.91201	4.10358
0.1432	5.92185	4.11582
0.1436	5.93754	4.13182
0.144	5.95139	4.14533
0.1444	5.96893	4.16698
0.1448	5.98769	4.18644
0.1452	5.99847	4.20245
0.1456	6.00924	4.21594
0.146	6.02216	4.23165
0.1464	6.04094	4.2508
0.1468	6.06031	4.27276
0.1472	6.07478	4.28595
0.1476	6.0923	4.30259
0.148	6.10461	4.31702
0.1484	6.12493	4.33836
0.1488	6.1434	4.35813
0.1492	6.15262	4.37288
0.1496	6.16155	4.38702
0.15	6.17478	4.40271
0.1504	6.19016	4.42155
0.1508	6.20923	4.44351
0.1512	6.21969	4.4567
0.1516	6.23662	4.47301
0.152	6.24801	4.4862
0.1524	6.26646	4.50849
0.1528	6.28524	4.52826
0.1532	6.29723	4.54395
0.1536	6.30954	4.55713
0.154	6.32463	4.57346
0.1544	6.34124	4.59385
0.1548	6.35908	4.61645
0.1552	6.37078	4.63059
0.1556	6.38216	4.64659
0.156	6.39323	4.65913
0.1564	6.41446	4.68205
0.1568	6.43324	4.70088
0.1572	6.44769	4.71752
0.1576	6.45601	4.73071
0.158	6.46832	4.74702
0.1584	6.48185	4.76586
0.1588	6.50462	4.78751
0.1592	6.51815	4.80132
0.1596	6.53354	4.8186
0.16	6.54399	4.83208
0.1604	6.56369	4.85343
0.1608	6.57816	4.87415
0.1612	6.58955	4.88858
0.1616	6.60432	4.90239
0.162	6.61815	4.91808
0.1624	6.63508	4.93974
0.1628	6.65416	4.96139
0.1632	6.66585	4.97583
0.1636	6.68032	4.99121
0.164	6.68954	5.00565
0.1644	6.70646	5.02794
0.1648	6.72339	5.04866
0.1652	6.73047	5.06404
0.1656	6.74307	5.07941
0.166	6.75723	5.0948
0.1664	6.77293	5.11331
0.1668	6.79015	5.13497
0.1672	6.80062	5.1491
0.1676	6.81169	5.16384
0.168	6.82277	5.17828
0.1684	6.83908	5.19994
0.1688	6.85384	5.22066
0.1692	6.86677	5.23478
0.1696	6.88124	5.24701
0.17	6.89477	5.26334
0.1704	6.91384	5.28374
0.1708	6.93108	5.30572
0.1712	6.93969	5.32014
0.1716	6.95292	5.33773
0.172	6.96554	5.35186
0.1724	6.98401	5.3732
0.1728	6.99846	5.39234
0.1732	7.00801	5.4093
0.1736	7.02123	5.42467
0.174	7.03969	5.43848
0.1744	7.05415	5.45794
0.1748	7.06862	5.48054
0.1752	7.08093	5.49499
0.1756	7.09445	5.51131
0.176	7.1043	5.52354
0.1764	7.12123	5.54581
0.1768	7.13601	5.56717
0.1772	7.14955	5.58254
0.1776	7.15846	5.59635
0.178	7.17293	5.61299
0.1784	7.19016	5.63277
0.1788	7.21108	5.6538
0.1792	7.22584	5.66855
0.1796	7.236	5.68456
0.18	7.25138	5.69868
0.1804	7.2683	5.72034
0.1808	7.28308	5.74043
0.1812	7.29291	5.75612
0.1816	7.30708	5.76961
0.182	7.31476	5.78374
0.1824	7.33169	5.80351
0.1828	7.34799	5.82455
0.1832	7.35661	5.83961
0.1836	7.36922	5.85592
0.184	7.37724	5.86818
0.1844	7.3963	5.89077
0.1848	7.41661	5.90961
0.1852	7.43046	5.92498
0.1856	7.44153	5.93943
0.186	7.452	5.95637
0.1864	7.46585	5.97488
0.1868	7.48308	5.9975
0.1872	7.49722	6.01223
0.1876	7.51293	6.02825
0.188	7.52215	6.04268
0.1884	7.53507	6.0634
0.1888	7.54616	6.08474
0.1892	7.55508	6.10012
0.1896	7.56799	6.11487
0.19	7.57846	6.12931
0.1904	7.59538	6.15004
0.1908	7.61262	6.17138
0.1912	7.62276	6.1858
0.1916	7.63047	6.20213
0.192	7.64368	6.21532

## Sheet: Panel c
T	Zero field	MT mobility
150	15.8199	32
160	14.2789	30
170	12.7477	28.5
180	11.5732	27.5
190	10.5556	27
200	9.59832	25
210	8.7555	24
220	7.96253	22
230	7.25314	20.5
240	6.59909	19
250	6.02916	18
260	5.48959	16
270	5.02329	15
280	4.59103	14
290	4.21524	12.5
300	3.87368	11.5

## Sheet: Panel d
Temperature(K)	R(Ohm)
15	2535.7
20	2547.02
30	2507.4
40	2377.22
50	2204.59
60	2034.79
70	1799.9
80	1610.29
90	1429.16
100	1282
110	1154.65
120	1064.09
130	987.678
150	970.698
160	945.228
170	937.868
180	921.455
190	906.738
200	899.946
210	894.854
220	896.552
230	900.514
240	909.003
250	916.927
260	931.076
270	943.53
280	959.944
290	974.66
300	991.074
