# Supplementary material for: Giant magnetoresistance of Dirac plasma in high-mobility graphene
Source: Nature. 2023 Apr 12;616(7956):270–4. doi: 10.1038/s41586-023-05807-0 (PMC10097601; doi:10.1038/s41586-023-05807-0)
Supplement: Supplementary file 3 — Source Data Fig. 3 [file 41586_2023_5807_MOESM3_ESM.xlsx]

## Sheet: Panel a
B field	100	150	200	250	B field	300
14	96933.7	110496	119869	131903	12	130130
13.955	96921.3	110612	119902	131948	11.985	130280
13.91	96750.9	110446	119732	131782	11.97	130238
13.865	96539	110143	119453	131533	11.955	130205
13.82	96214.6	109856	119158	131271	11.94	130018
13.775	95865.5	109548	118871	131063	11.925	129789
13.73	95495.6	109286	118564	130697	11.91	129677
13.685	95159	108991	118269	130510	11.895	129677
13.64	94880.5	108721	117936	130153	11.88	129619
13.595	94493.9	108293	117612	129812	11.865	129486
13.55	94086.6	108031	117259	129505	11.85	129378
13.505	93820.6	107765	116959	129205	11.835	129428
13.46	93571.2	107416	116548	128798	11.82	129411
13.415	93180.6	107084	116216	128391	11.805	129224
13.37	92893.9	106664	115941	128112	11.79	128900
13.325	92552.9	106365	115667	127800	11.775	128709
13.28	92262	106003	115347	127476	11.76	128418
13.235	91979.4	105650	115073	127135	11.745	128268
13.19	91659.4	105238	114748	126915	11.73	128073
13.145	91331	104935	114437	126558	11.715	128060
13.1	90986.1	104486	114083	126217	11.7	128019
13.055	90645.2	104124	113693	125984	11.685	127828
13.01	90350.1	103800	113335	125651	11.67	127545
12.965	90009.3	103497	113011	125381	11.655	127362
12.92	89643.5	103139	112683	125028	11.64	127134
12.875	89306.9	102890	112359	124745	11.625	127017
12.83	88991	102545	111997	124417	11.61	127021
12.785	88592	102163	111652	124047	11.595	127038
12.74	88284.5	101809	111319	123710	11.58	127001
12.695	87989.2	101552	111037	123395	11.565	126826
12.65	87665.2	101311	110688	123050	11.55	126635
12.605	87266.2	100932	110330	122767	11.535	126481
12.56	86879.6	100592	110039	122488	11.52	126215
12.515	86543	100234	109682	122148	11.505	125986
12.47	86231.1	99934.8	109300	121861	11.49	125783
12.425	85861.2	99481.8	108984	121524	11.475	125446
12.38	85462.2	99174.2	108664	121200	11.46	125284
12.335	85100.7	98833.4	108323	120863	11.445	125313
12.29	84826.4	98451	107969	120535	11.43	125301
12.245	84510.5	98060.4	107645	120178	11.415	125180
12.2	84123.9	97623.9	107350	119795	11.4	124981
12.155	83820.6	97357.9	106989	119467	11.385	124810
12.11	83492.2	97066.9	106615	119155	11.37	124681
12.065	83197.2	96788.4	106299	118835	11.355	124673
12.02	82897.9	96389.4	105970	118482	11.34	124494
11.975	82498.9	95924	105575	118257	11.325	124353
11.93	82112.3	95616.4	105214	117987	11.31	124183
11.885	81754.8	95229.8	104898	117621	11.295	123987
11.84	81389.1	94884.9	104636	117314	11.28	123792
11.795	81006.7	94506.6	104295	116977	11.265	123597
11.75	80632.6	94136.7	103967	116611	11.25	123484
11.705	80208.7	93795.9	103622	116254	11.235	123414
11.66	79876.2	93509.1	103298	115901	11.22	123372
11.615	79514.6	93135.2	103023	115585	11.205	123351
11.57	79123.9	92823.5	102703	115236	11.19	123193
11.525	78766.5	92515.8	102338	114837	11.175	123089
11.48	78446.4	92054.4	102001	114421	11.16	122890
11.435	78097.3	91618	101693	114055	11.145	122624
11.39	77727.4	91206.6	101319	113706	11.13	122483
11.345	77374.2	90820	100991	113353	11.115	122404
11.3	77041.6	90350.4	100642	113124	11.1	122341
11.255	76617.7	89918.1	100297	112858	11.085	122267
11.21	76222.8	89548.1	99885.5	112488	11.07	122237
11.165	75807.2	89190.8	99552.9	112119	11.055	122104
11.12	75404	88783.4	99149.8	111757	11.04	122121
11.075	74980.1	88413.5	98792.3	111362	11.025	122233
11.03	74556.1	88035.3	98476.4	110971	11.01	122175
10.985	74232	87557.3	98148.2	110672	10.995	122005
10.94	73849.6	87199.9	97715.8	110323	10.98	121843
10.895	73463	86829.9	97275.2	109995	10.965	121639
10.85	73068.1	86518.2	96946.9	109762	10.95	121464
10.805	72631.7	86127.5	96660.2	109404	10.935	121169
10.76	72120.6	85845	96331.9	109176	10.92	121165
10.715	71700.8	85545.7	95999.3	108885	10.905	121149
10.67	71326.6	85063.4	95587.8	108511	10.89	121119
10.625	70956.7	84623	95217.9	108157	10.875	121136
10.58	70636.7	84182.4	94818.9	107833	10.86	121111
10.535	70316.7	83733.5	94474	107497	10.845	120949
10.49	69913.6	83434.3	94133.2	107102	10.83	120787
10.445	69568.6	83026.9	93788.1	106798	10.815	120550
10.4	69177.9	82731.8	93418.2	106429	10.8	120392
10.355	68762.2	82428.5	93065	106150	10.785	120267
10.31	68317.5	82091.7	92695	105834	10.77	120147
10.265	68014	81663.7	92300.1	105481	10.755	120064
10.22	67723.1	81264.6	91955.3	105165	10.74	119964
10.175	67349.1	80940.5	91572.8	104845	10.725	119964
10.13	66929.4	80607.9	91227.8	104425	10.71	119789
10.085	66480.4	80105.1	90824.6	104047	10.695	119702
10.04	66068.6	79647.9	90463.1	103710	10.68	119590
9.995	65653.1	79140.7	90089.1	103411	10.665	119519
9.95	65262.3	78741.8	89702.5	103062	10.65	119527
9.905	64867.5	78500.7	89370	102775	10.635	119436
9.86	64497.6	78293	88962.6	102501	10.62	119320
9.815	64127.6	77873.2	88572	102164	10.605	119278
9.77	63737	77357.7	88210.4	101894	10.59	119099
9.725	63354.7	76859	87869.5	101586	10.575	118995
9.68	62980.5	76443.3	87553.6	101229	10.56	118916
9.635	62573.3	75982	87225.3	100892	10.545	118804
9.59	62128.5	75603.7	86872.1	100556	10.53	118788
9.545	61700.3	75242.2	86510.4	100223	10.515	118642
9.5	61276.5	74959.5	86173.8	99915.5	10.5	118551
9.455	60931.5	74631.2	85795.6	99632.9	10.485	118443
9.41	60520	74182.3	85429.7	99300.4	10.47	118335
9.365	60121	73671.1	85076.5	98951.2	10.455	118343
9.32	59722	73313.7	84752.2	98589.7	10.44	118247
9.275	59327.1	72827.3	84461.3	98244.6	10.425	118102
9.23	58969.7	72494.9	84145.5	97878.8	10.41	117911
9.185	58583.1	72124.9	83734	97529.9	10.395	117740
9.14	58167.5	71663.6	83335	97189.1	10.38	117661
9.095	57785.2	71214.7	82998.4	96831.6	10.365	117553
9.05	57419.5	70832.4	82603.5	96528.1	10.35	117375
9.005	57028.7	70296.2	82287.5	96179	10.335	117271
8.96	56617.2	69963.7	81942.7	95813.3	10.32	117204
8.915	56218.2	69643.7	81535.3	95489	10.305	117179
8.87	55831.6	69211.3	81152.9	95152.5	10.29	116996
8.825	55424.4	68816.5	80807.9	94857.3	10.275	116905
8.78	55046.1	68417.5	80446.4	94520.6	10.26	116888
8.735	54630.5	68068.4	80093.1	94192.3	10.245	116876
8.69	54223.3	67602.8	79685.8	93847.3	10.23	116714
8.645	53882.4	67207.9	79278.4	93531.4	10.215	116531
8.6	53504.1	66788.2	78912.8	93219.7	10.2	116385
8.555	53138.4	66318.3	78584.3	92899.7	10.185	116240
8.51	52747.7	65765.7	78206.2	92571.4	10.17	116119
8.465	52352.9	65387.3	77832	92238.9	10.155	115887
8.42	51962.2	65046.5	77528.6	91931.2	10.14	115670
8.375	51579.8	64676.6	77175.4	91590.4	10.125	115662
8.33	51155.8	64269.2	76776.4	91220.5	10.11	115708
8.285	50744.3	63886.9	76410.6	90879.8	10.095	115708
8.24	50391.1	63479.6	76061.5	90622	10.08	115646
8.195	50008.6	63001.5	75729	90281.2	10.065	115458
8.15	49642.9	62561	75388.1	89994.4	10.05	115342
8.105	49231.4	62141.2	75039.1	89732.5	10.035	115247
8.06	48820.1	61775.5	74735.6	89450	10.02	115101
8.015	48420.9	61351.5	74374	89192.2	10.005	115039
7.97	48059.3	61056.5	74004	88972	9.99	114926
7.925	47681.1	60607.6	73692.4	88610.4	9.975	114901
7.88	47315.4	60233.5	73297.5	88244.6	9.96	114889
7.835	46945.5	59888.5	72940.1	87862.2	9.945	114814
7.79	46567.2	59477.1	72570.2	87546.3	9.93	114785
7.745	46172.4	58957.6	72175.3	87218	9.915	114706
7.7	45785.9	58521.1	71797	86885.5	9.9	114665
7.655	45399.3	58188.5	71472.9	86577.9	9.885	114640
7.61	45037.8	57897.6	71148.7	86187.3	9.87	114449
7.565	44651.2	57473.7	70783	85846.5	9.855	114395
7.52	44268.9	56987.4	70388.1	85513.8	9.84	114370
7.475	43907.3	56638.3	70014	85214.7	9.825	114241
7.43	43520.7	56301.6	69664.9	84932	9.81	114095
7.385	43105	55989.9	69307.3	84553.7	9.795	114074
7.34	42710.2	55561.7	68970.7	84192.2	9.78	114108
7.295	42336.1	55087.9	68617.4	83855.5	9.765	113962
7.25	41999.5	54643.3	68264	83502.3	9.75	113858
7.205	41642.1	54298.3	67873.4	83144.7	9.735	113746
7.16	41255.5	53961.5	67536.6	82812.3	9.72	113613
7.115	40910.4	53625	67204.2	82459.1	9.705	113513
7.07	40540.7	53221.8	66830.2	82151.4	9.69	113447
7.025	40162.4	52818.6	66435.3	81802.3	9.675	113393
6.98	39813.3	52390.5	66069.6	81482.3	9.66	113210
6.935	39430.9	51970.7	65712.2	81099.9	9.645	113056
6.89	39048.5	51613.2	65333.9	80775.7	9.63	112923
6.845	38691	51230.9	64968.1	80380.9	9.615	112753
6.8	38366.8	50856.8	64618.9	80048.3	9.6	112615
6.755	38001	50466.1	64244.9	79707.5	9.585	112582
6.71	37614.7	50029.8	63895.7	79329.3	9.57	112399
6.665	37252.9	49676.4	63579.8	78984.4	9.555	112279
6.62	36891.3	49256.6	63214.1	78614.5	9.54	112167
6.575	36558.9	48866	62831.6	78290.2	9.525	112013
6.53	36201.4	48533.4	62486.7	77949.5	9.51	111942
6.485	35843.9	48171.9	62116.8	77591.9	9.495	111980
6.44	35499.1	47797.8	61771.8	77217.9	9.48	111880
6.395	35145.6	47398.8	61422.6	76848	9.465	111789
6.35	34804.8	47062.1	61073.5	76465.6	9.45	111676
6.305	34484.8	46708.8	60678.7	76124.8	9.435	111547
6.26	34177.3	46318.2	60346.3	75792.2	9.42	111410
6.215	33844.8	45993.8	60005.3	75451.5	9.405	111302
6.17	33533.1	45640.6	59589.8	75123.1	9.39	111215
6.125	33183.9	45291.5	59248.9	74799	9.375	111069
6.08	32826.5	44917.5	58903.9	74445.7	9.36	110924
6.035	32523.1	44597.5	58596.3	74100.7	9.345	110704
5.99	32227.9	44264.9	58255.6	73755.7	9.33	110596
5.945	31932.8	43990.6	57935.5	73402.5	9.315	110517
5.9	31629.3	43670.6	57598.8	73057.4	9.3	110429
5.855	31342.5	43338.1	57283	72725	9.285	110367
5.81	31047.5	42968.2	56950.6	72367.4	9.27	110271
5.765	30769	42585.8	56613.8	72018.2	9.255	110192
5.72	30494.7	42282.3	56235.6	71639.9	9.24	110109
5.675	30199.5	41999.8	55865.7	71290.9	9.225	109989
5.63	29875.5	41679.7	55491.5	70916.8	9.21	109864
5.585	29584.4	41367.9	55134.2	70584.4	9.195	109756
5.54	29306.1	41064.5	54826.6	70264.3	9.18	109764
5.495	29023.4	40761	54502.3	69923.4	9.165	109598
5.45	28753.2	40474.4	54190.7	69586.9	9.15	109515
5.405	28487.2	40200	53895.6	69279.2	9.135	109374
5.36	28208.8	39884.2	53596.4	68967.5	9.12	109207
5.315	27951	39614	53313.7	68647.5	9.105	109033
5.27	27726.5	39368.8	53006.2	68319.1	9.09	108979
5.225	27473	39073.7	52681.9	68019.9	9.075	108800
5.18	27207	38757.8	52361.9	67733	9.06	108738
5.135	26949.4	38491.7	52041.9	67442.1	9.045	108638
5.09	26695.8	38213.2	51775.8	67118	9.03	108492
5.045	26446.4	38009.6	51505.7	66773	9.015	108376
5	26226.2	37747.8	51235.5	66482.1	9	108160
4.955	25985.1	37469.3	50953	66186.9	8.985	108064
4.91	25752.4	37232.4	50657.8	65883.5	8.97	107940
4.865	25544.5	36999.7	50420.9	65559.4	8.955	107827
4.82	25328.4	36758.7	50159	65251.8	8.94	107819
4.775	25108.1	36517.6	49897.2	64940	8.925	107690
4.73	24896.1	36313.9	49656.1	64645	8.91	107570
4.685	24713.3	36064.5	49394.3	64378.9	8.895	107532
4.64	24522.1	35856.6	49144.9	64079.6	8.88	107474
4.595	24330.8	35632.3	48887.2	63780.4	8.865	107441
4.55	24135.5	35436.8	48633.7	63489.5	8.85	107312
4.505	23919.4	35220.8	48384.3	63165.3	8.835	107250
4.46	23719.9	35021.3	48159.9	62861.8	8.82	107129
4.415	23528.7	34801	47923	62575.1	8.805	107029
4.37	23366.6	34618	47690.1	62305	8.79	106930
4.325	23187.9	34426.9	47469.9	62030.6	8.775	106938
4.28	23017.5	34244	47224.8	61735.6	8.76	106909
4.235	22855.4	34065.3	47000.3	61465.2	8.745	106809
4.19	22693.2	33857.5	46780	61170.2	8.73	106664
4.145	22522.8	33637.2	46572.1	60891.6	8.715	106614
4.1	22364.9	33487.6	46347.7	60617.4	8.7	106435
4.055	22211.2	33304.7	46139.9	60301.5	8.685	106327
4.01	22061.5	33096.9	45940.4	60043.8	8.67	106281
3.965	21924.3	33005.4	45724.2	59752.8	8.655	106344
3.92	21766.5	32826.8	45520.6	59453.6	8.64	106269
3.875	21629.3	32677	45308.7	59183.4	8.625	106161
3.83	21492.1	32510.9	45096.7	58871.7	8.61	106103
3.785	21354.9	32340.4	44876.4	58593.2	8.595	106036
3.74	21217.8	32170	44651.9	58310.6	8.58	105978
3.695	21097.3	32024.6	44448.3	58003.1	8.565	105853
3.65	20968.4	31879	44261.2	57716.2	8.55	105695
3.605	20831.2	31733.6	44070.1	57404.5	8.535	105537
3.56	20719	31588	43862.3	57126	8.52	105421
3.515	20602.6	31438.4	43658.6	56814.3	8.505	105317
3.47	20490.4	31280.5	43450.7	56490.1	8.49	105271
3.425	20378.2	31143.2	43255.4	56161.7	8.475	105213
3.38	20274.3	31006.2	43043.4	55833.5	8.46	105093
3.335	20178.7	30864.8	42831.5	55505.1	8.445	104972
3.29	20070.7	30719.4	42619.5	55168.5	8.43	104872
3.245	19966.8	30586.4	42403.3	54810.9	8.415	104852
3.2	19854.5	30461.6	42187.2	54474.4	8.4	104827
3.155	19750.6	30316.3	41966.9	54125.2	8.385	104727
3.11	19655	30166.6	41742.5	53771.9	8.37	104581
3.065	19571.9	30033.6	41505.6	53414.4	8.355	104486
3.02	19488.8	29892.2	41268.7	53040.3	8.34	104361
2.975	19401.5	29759.3	41023.5	52682.9	8.325	104320
2.93	19301.7	29609.6	40782.5	52317.2	8.31	104203
2.885	19214.4	29468.3	40533.1	51963.9	8.295	104083
2.84	19131.3	29318.7	40287.8	51573.2	8.28	104045
2.795	19044	29210.6	40038.5	51170.1	8.265	104012
2.75	18960.9	29077.7	39789	50771	8.25	103900
2.705	18857	28919.7	39535.5	50359.6	8.235	103779
2.66	18765.6	28770.1	39269.5	49939.7	8.22	103696
2.615	18690.7	28599.6	39003.6	49540.8	8.205	103592
2.57	18603.5	28450.1	38741.6	49154.2	8.19	103522
2.525	18528.6	28308.7	38471.5	48755.3	8.175	103380
2.48	18441.4	28154.9	38197.2	48318.8	8.16	103176
2.435	18349.9	28001.1	37922.9	47907.3	8.145	103064
2.39	18266.8	27859.8	37627.8	47475.1	8.13	102902
2.345	18175.4	27701.9	37345.2	47055.3	8.115	102653
2.3	18096.4	27535.6	37054.2	46627.2	8.1	102499
2.255	18013.3	27369.4	36763.3	46170	8.085	102395
2.21	17926	27194.8	36459.9	45729.4	8.07	102379
2.165	17826.2	27041	36160.7	45263.9	8.055	102237
2.12	17739	26870.6	35853	44790.1	8.04	102192
2.075	17635.1	26696	35549.6	44303.8	8.025	102154
2.03	17535.3	26529.9	35217.1	43801	8.01	102075
1.985	17431.4	26355.3	34897	43306.3	7.995	102058
1.94	17327.5	26172.3	34572.8	42811.8	7.98	101955
1.895	17219.4	25989.4	34223.7	42288	7.965	101788
1.85	17111.3	25806.5	33882.9	41756	7.95	101697
1.805	16999.1	25611.3	33521.3	41224	7.935	101589
1.76	16878.6	25415.9	33147.2	40683.7	7.92	101556
1.715	16753.9	25208	32773.2	40126.8	7.905	101502
1.67	16629.2	24987.8	32386.6	39549	7.89	101452
1.625	16492.1	24763.4	31991.7	38962.9	7.875	101402
1.58	16359.1	24530.6	31580.3	38360.3	7.86	101285
1.535	16213.6	24293.7	31160.4	37741	7.845	101152
1.49	16072.3	24031.8	30724.1	37117.6	7.83	101040
1.445	15926.8	23778.4	30283.5	36481.6	7.815	100920
1.4	15768.8	23499.8	29838.7	35824.8	7.8	100803
1.355	15610.9	23208.9	29373.2	35151.6	7.785	100708
1.31	15448.8	22909.7	28899.4	34457.4	7.77	100600
1.265	15282.5	22589.6	28400.6	33746.7	7.755	100587
1.22	15103.8	22257.1	27889.5	33002.8	7.74	100500
1.175	14920.9	21912.1	27361.6	32237.9	7.725	100442
1.13	14725.6	21554.6	26821.3	31456.6	7.71	100350
1.085	14513.6	21188.9	26272.6	30641.9	7.695	100234
1.04	14293.3	20814.9	25703.2	29802.4	7.68	100080
0.995	14043.9	20424.1	25108.8	28929.5	7.665	99963.7
0.95	13782.1	20008.5	24485.4	28023.4	7.65	99864
0.905	13499.4	19580.4	23841.2	27084.1	7.635	99755.9
0.86	13200.2	19135.7	23163.6	26099	7.62	99573.1
0.815	12884.3	18661.9	22448.8	25080.7	7.605	99419.3
0.77	12556	18163.1	21700.6	24033.4	7.59	99361.1
0.725	12227.6	17639.4	20915.2	22931.9	7.575	99327.9
0.68	11882.6	17086.7	20075.6	21784.8	7.56	99215.6
0.635	11533.5	16504.8	19190.3	20591.9	7.545	99066
0.59	11176.1	15868.8	18238.4	19357.5	7.53	98991.2
0.545	10806.2	15183	17236.8	18064.9	7.515	98970.4
0.5	10423.8	14447.3	16156.1	16718.2	7.5	98887.2
0.455	10004	13616.1	15004.8	15321.7	7.485	98795.8
0.41	9555.11	12714.2	13778.7	13866.9	7.47	98700.2
0.365	9043.89	11716.6	12457	12349.9	7.455	98554.8
0.32	8462	10582	11048	10778.8	7.44	98405.1
0.275	7763.74	9322.61	9543.39	9145.38	7.425	98267.9
0.23	6919.99	7913.62	7955.67	7478.68	7.41	98151.6
0.185	5872.58	6367.45	6284.82	5803.68	7.395	98006.1
0.14	4592.44	4696.59	4568.25	4178.54	7.38	97864.8
0.095	3154.35	3004.97	2926.5	2736.29	7.365	97769.1
0.05	1870.05	1620.91	1646.35	1647.33	7.35	97681.9
0.005	1333.88	1059.81	1064.45	1090.38	7.335	97486.6
-0.04	1333.88	1059.81	1064.45	1090.38	7.32	97332.8
-0.085	1870.05	1620.91	1646.35	1647.33	7.305	97245.5
-0.13	3154.35	3004.97	2926.5	2736.29	7.29	97079.2
-0.175	4592.44	4696.59	4568.25	4178.54	7.275	96971.2
-0.22	5872.58	6367.45	6284.82	5803.68	7.26	96854.8
-0.265	6919.99	7913.62	7955.67	7478.68	7.245	96717.6
-0.31	7763.74	9322.61	9543.39	9145.38	7.23	96622.1
-0.355	8462	10582	11048	10778.8	7.215	96547.3
-0.4	9043.89	11716.6	12457	12349.9	7.2	96401.9
-0.445	9555.11	12714.2	13778.7	13866.9	7.185	96272.9
-0.49	10004	13616.1	15004.8	15321.7	7.17	96131.5
-0.535	10423.8	14447.3	16156.1	16718.2	7.155	95990.2
-0.58	10806.2	15183	17236.8	18064.9	7.14	95882.3
-0.625	11176.1	15868.8	18238.4	19357.5	7.125	95770
-0.67	11533.5	16504.8	19190.3	20591.9	7.11	95657.8
-0.715	11882.6	17086.7	20075.6	21784.8	7.095	95607.9
-0.76	12227.6	17639.4	20915.2	22931.9	7.08	95516.5
-0.805	12556	18163.1	21700.6	24033.4	7.065	95371
-0.85	12884.3	18661.9	22448.8	25080.7	7.05	95296.2
-0.895	13200.2	19135.7	23163.6	26099	7.035	95179.8
-0.94	13499.4	19580.4	23841.2	27084.1	7.02	95071.7
-0.985	13782.1	20008.5	24485.4	28023.4	7.005	94922.1
-1.03	14043.9	20424.1	25108.8	28929.5	6.99	94785
-1.075	14293.3	20814.9	25703.2	29802.4	6.975	94610.4
-1.12	14513.6	21188.9	26272.6	30641.9	6.96	94415.1
-1.165	14725.6	21554.6	26821.3	31456.6	6.945	94311.2
-1.21	14920.9	21912.1	27361.6	32237.9	6.93	94228
-1.255	15103.8	22257.1	27889.5	33002.8	6.915	94173.9
-1.3	15282.5	22589.6	28400.6	33746.7	6.9	94182.3
-1.345	15448.8	22909.7	28899.4	34457.4	6.885	94103.3
-1.39	15610.9	23208.9	29373.2	35151.6	6.87	93920.5
-1.435	15768.8	23499.8	29838.7	35824.8	6.855	93783.2
-1.48	15926.8	23778.4	30283.5	36481.6	6.84	93675.3
-1.525	16072.3	24031.8	30724.1	37117.6	6.825	93621.2
-1.57	16213.6	24293.7	31160.4	37741	6.81	93550.5
-1.615	16359.1	24530.6	31580.3	38360.3	6.795	93409.2
-1.66	16492.1	24763.4	31991.7	38962.9	6.78	93230.5
-1.705	16629.2	24987.8	32386.6	39549	6.765	93143.2
-1.75	16753.9	25208	32773.2	40126.8	6.75	93068.4
-1.795	16878.6	25415.9	33147.2	40683.7	6.735	93001.9
-1.84	16999.1	25611.3	33521.3	41224	6.72	92943.7
-1.885	17111.3	25806.5	33882.9	41756	6.705	92914.6
-1.93	17219.4	25989.4	34223.7	42288	6.69	92860.6
-1.975	17327.5	26172.3	34572.8	42811.8	6.675	92856.3
-2.02	17431.4	26355.3	34897	43306.3	6.66	92756.7
-2.065	17535.3	26529.9	35217.1	43801	6.645	92657
-2.11	17635.1	26696	35549.6	44303.8	6.63	92515.5
-2.155	17739	26870.6	35853	44790.1	6.615	92440.8
-2.2	17826.2	27041	36160.7	45263.9	6.6	92311.9
-2.245	17926	27194.8	36459.9	45729.4	6.585	92212.2
-2.29	18013.3	27369.4	36763.3	46170	6.57	92054.2
-2.335	18096.4	27535.6	37054.2	46627.2	6.555	91850.6
-2.38	18175.4	27701.9	37345.2	47055.3	6.54	91688.5
-2.425	18266.8	27859.8	37627.8	47475.1	6.525	91568
-2.47	18349.9	28001.1	37922.9	47907.3	6.51	91484.8
-2.515	18441.4	28154.9	38197.2	48318.8	6.495	91347.6
-2.56	18528.6	28308.7	38471.5	48755.3	6.48	91210.6
-2.605	18603.5	28450.1	38741.6	49154.2	6.465	91031.8
-2.65	18690.7	28599.6	39003.6	49540.8	6.45	90882.2
-2.695	18765.6	28770.1	39269.5	49939.7	6.435	90757.5
-2.74	18857	28919.7	39535.5	50359.6	6.42	90632.8
-2.785	18960.9	29077.7	39789	50771	6.405	90499.9
-2.83	19044	29210.6	40038.5	51170.1	6.39	90358.5
-2.875	19131.3	29318.7	40287.8	51573.2	6.375	90275.4
-2.92	19214.4	29468.3	40533.1	51963.9	6.36	90146.5
-2.965	19301.7	29609.6	40782.5	52317.2	6.345	89992.8
-3.01	19401.5	29759.3	41023.5	52682.9	6.33	89905.4
-3.055	19488.8	29892.2	41268.7	53040.3	6.315	89809.9
-3.1	19571.9	30033.6	41505.6	53414.4	6.3	89681.1
-3.145	19655	30166.6	41742.5	53771.9	6.285	89626.9
-3.19	19750.6	30316.3	41966.9	54125.2	6.27	89523.1
-3.235	19854.5	30461.6	42187.2	54474.4	6.255	89415
-3.28	19966.8	30586.4	42403.3	54810.9	6.24	89302.8
-3.325	20070.7	30719.4	42619.5	55168.5	6.225	89165.6
-3.37	20178.7	30864.8	42831.5	55505.1	6.21	89049.2
-3.415	20274.3	31006.2	43043.4	55833.5	6.195	88945.4
-3.46	20378.2	31143.2	43255.4	56161.7	6.18	88849.7
-3.505	20490.4	31280.5	43450.7	56490.1	6.165	88758.3
-3.55	20602.6	31438.4	43658.6	56814.3	6.15	88679.3
-3.595	20719	31588	43862.3	57126	6.135	88558.8
-3.64	20831.2	31733.6	44070.1	57404.5	6.12	88459
-3.685	20968.4	31879	44261.2	57716.2	6.105	88313.7
-3.73	21097.3	32024.6	44448.3	58003.1	6.09	88164
-3.775	21217.8	32170	44651.9	58310.6	6.075	88055.9
-3.82	21354.9	32340.4	44876.4	58593.2	6.06	87935.3
-3.865	21492.1	32510.9	45096.7	58871.7	6.045	87856.4
-3.91	21629.3	32677	45308.7	59183.4	6.03	87802.5
-3.955	21766.5	32826.8	45520.6	59453.6	6.015	87715.1
-4	21924.3	33005.4	45724.2	59752.8	6	87665.2
-4.045	22061.5	33096.9	45940.4	60043.8	5.985	87582.2
-4.09	22211.2	33304.7	46139.9	60301.5	5.97	87444.9
-4.135	22364.9	33487.6	46347.7	60617.4	5.955	87299.5
-4.18	22522.8	33637.2	46572.1	60891.6	5.94	87191.3
-4.225	22693.2	33857.5	46780	61170.2	5.925	87021
-4.27	22855.4	34065.3	47000.3	61465.2	5.91	86858.9
-4.315	23017.5	34244	47224.8	61735.6	5.895	86701
-4.36	23187.9	34426.9	47469.9	62030.6	5.88	86601.1
-4.405	23366.6	34618	47690.1	62305	5.865	86422.5
-4.45	23528.7	34801	47923	62575.1	5.85	86293.6
-4.495	23719.9	35021.3	48159.9	62861.8	5.835	86185.6
-4.54	23919.4	35220.8	48384.3	63165.3	5.82	86106.6
-4.585	24135.5	35436.8	48633.7	63489.5	5.805	86010.9
-4.63	24330.8	35632.3	48887.2	63780.4	5.79	85819.8
-4.675	24522.1	35856.6	49144.9	64079.6	5.775	85682.6
-4.72	24713.3	36064.5	49394.3	64378.9	5.76	85649.4
-4.765	24896.1	36313.9	49656.1	64645	5.745	85533
-4.81	25108.1	36517.6	49897.2	64940	5.73	85408.3
-4.855	25328.4	36758.7	50159	65251.8	5.715	85229.6
-4.9	25544.5	36999.7	50420.9	65559.4	5.7	85088.3
-4.945	25752.4	37232.4	50657.8	65883.5	5.685	85013.5
-4.99	25985.1	37469.3	50953	66186.9	5.67	84868.1
-5.035	26226.2	37747.8	51235.5	66482.1	5.655	84747.5
-5.08	26446.4	38009.6	51505.7	66773	5.64	84639.4
-5.125	26695.8	38213.2	51775.8	67118	5.625	84518.9
-5.17	26949.4	38491.7	52041.9	67442.1	5.61	84410.8
-5.215	27207	38757.8	52361.9	67733	5.595	84277.9
-5.26	27473	39073.7	52681.9	68019.9	5.58	84136.4
-5.305	27726.5	39368.8	53006.2	68319.1	5.565	84082.5
-5.35	27951	39614	53313.7	68647.5	5.55	83982.7
-5.395	28208.8	39884.2	53596.4	68967.5	5.535	83845.5
-5.44	28487.2	40200	53895.6	69279.2	5.52	83750
-5.485	28753.2	40474.4	54190.7	69586.9	5.505	83650.2
-5.53	29023.4	40761	54502.3	69923.4	5.49	83546.2
-5.575	29306.1	41064.5	54826.6	70264.3	5.475	83442.4
-5.62	29584.4	41367.9	55134.2	70584.4	5.46	83313.5
-5.665	29875.5	41679.7	55491.5	70916.8	5.445	83159.8
-5.71	30199.5	41999.8	55865.7	71290.9	5.43	83035
-5.755	30494.7	42282.3	56235.6	71639.9	5.415	82897.9
-5.8	30769	42585.8	56613.8	72018.2	5.4	82798.1
-5.845	31047.5	42968.2	56950.6	72367.4	5.385	82669.3
-5.89	31342.5	43338.1	57283	72725	5.37	82577.8
-5.935	31629.3	43670.6	57598.8	73057.4	5.355	82498.8
-5.98	31932.8	43990.6	57935.5	73402.5	5.34	82386.6
-6.025	32227.9	44264.9	58255.6	73755.7	5.325	82270.4
-6.07	32523.1	44597.5	58596.3	74100.7	5.31	82174.7
-6.115	32826.5	44917.5	58903.9	74445.7	5.295	82079
-6.16	33183.9	45291.5	59248.9	74799	5.28	81929.4
-6.205	33533.1	45640.6	59589.8	75123.1	5.265	81800.7
-6.25	33844.8	45993.8	60005.3	75451.5	5.25	81688.4
-6.295	34177.3	46318.2	60346.3	75792.2	5.235	81567.9
-6.34	34484.8	46708.8	60678.7	76124.8	5.22	81434.9
-6.385	34804.8	47062.1	61073.5	76465.6	5.205	81297.7
-6.43	35145.6	47398.8	61422.6	76848	5.19	81202.2
-6.475	35499.1	47797.8	61771.8	77217.9	5.175	81069.1
-6.52	35843.9	48171.9	62116.8	77591.9	5.16	80973.6
-6.565	36201.4	48533.4	62486.7	77949.5	5.145	80815.6
-6.61	36558.9	48866	62831.6	78290.2	5.13	80645.2
-6.655	36891.3	49256.6	63214.1	78614.5	5.115	80495.6
-6.7	37252.9	49676.4	63579.8	78984.4	5.1	80366.7
-6.745	37614.7	50029.8	63895.7	79329.3	5.085	80345.9
-6.79	38001	50466.1	64244.9	79707.5	5.07	80300.2
-6.835	38366.8	50856.8	64618.9	80048.3	5.055	80221.2
-6.88	38691	51230.9	64968.1	80380.9	5.04	80104.9
-6.925	39048.5	51613.2	65333.9	80775.7	5.025	80021.7
-6.97	39430.9	51970.7	65712.2	81099.9	5.01	79959.4
-7.015	39813.3	52390.5	66069.6	81482.3	4.995	79838.9
-7.06	40162.4	52818.6	66435.3	81802.3	4.98	79772.4
-7.105	40540.7	53221.8	66830.2	82151.4	4.965	79676.7
-7.15	40910.4	53625	67204.2	82459.1	4.95	79556.3
-7.195	41255.5	53961.5	67536.6	82812.3	4.935	79427.3
-7.24	41642.1	54298.3	67873.4	83144.7	4.92	79286.1
-7.285	41999.5	54643.3	68264	83502.3	4.905	79144.8
-7.33	42336.1	55087.9	68617.4	83855.5	4.89	79045
-7.375	42710.2	55561.7	68970.7	84192.2	4.875	78899.6
-7.42	43105	55989.9	69307.3	84553.7	4.86	78741.6
-7.465	43520.7	56301.6	69664.9	84932	4.845	78616.9
-7.51	43907.3	56638.3	70014	85214.7	4.83	78508.8
-7.555	44268.9	56987.4	70388.1	85513.8	4.815	78396.6
-7.6	44651.2	57473.7	70783	85846.5	4.8	78230.3
-7.645	45037.8	57897.6	71148.7	86187.3	4.785	78118.2
-7.69	45399.3	58188.5	71472.9	86577.9	4.77	77989.3
-7.735	45785.9	58521.1	71797	86885.5	4.755	77868.8
-7.78	46172.4	58957.6	72175.3	87218	4.74	77760.7
-7.825	46567.2	59477.1	72570.2	87546.3	4.725	77615.3
-7.87	46945.5	59888.5	72940.1	87862.2	4.71	77536.3
-7.915	47315.4	60233.5	73297.5	88244.6	4.695	77424
-7.96	47681.1	60607.6	73692.4	88610.4	4.68	77324.3
-8.005	48059.3	61056.5	74004	88972	4.665	77224.5
-8.05	48420.9	61351.5	74374	89192.2	4.65	77104
-8.095	48820.1	61775.5	74735.6	89450	4.635	76991.8
-8.14	49231.4	62141.2	75039.1	89732.5	4.62	76871.2
-8.185	49642.9	62561	75388.1	89994.4	4.605	76771.5
-8.23	50008.6	63001.5	75729	90281.2	4.59	76713.3
-8.275	50391.1	63479.6	76061.5	90622	4.575	76638.6
-8.32	50744.3	63886.9	76410.6	90879.8	4.56	76530.5
-8.365	51155.8	64269.2	76776.4	91220.5	4.545	76401.6
-8.41	51579.8	64676.6	77175.4	91590.4	4.53	76276.8
-8.455	51962.2	65046.5	77528.6	91931.2	4.515	76148.1
-8.5	52352.9	65387.3	77832	92238.9	4.5	76023.4
-8.545	52747.7	65765.7	78206.2	92571.4	4.485	75940.3
-8.59	53138.4	66318.3	78584.3	92899.7	4.47	75840.5
-8.635	53504.1	66788.2	78912.8	93219.7	4.455	75740.8
-8.68	53882.4	67207.9	79278.4	93531.4	4.44	75628.6
-8.725	54223.3	67602.8	79685.8	93847.3	4.425	75524.6
-8.77	54630.5	68068.4	80093.1	94192.3	4.41	75424.8
-8.815	55046.1	68417.5	80446.4	94520.6	4.395	75287.8
-8.86	55424.4	68816.5	80807.9	94857.3	4.38	75150.6
-8.905	55831.6	69211.3	81152.9	95152.5	4.365	74992.6
-8.95	56218.2	69643.7	81535.3	95489	4.35	74867.9
-8.995	56617.2	69963.7	81942.7	95813.3	4.335	74755.7
-9.04	57028.7	70296.2	82287.5	96179	4.32	74643.5
-9.085	57419.5	70832.4	82603.5	96528.1	4.305	74523
-9.13	57785.2	71214.7	82998.4	96831.6	4.29	74431.5
-9.175	58167.5	71663.6	83335	97189.1	4.275	74360.9
-9.22	58583.1	72124.9	83734	97529.9	4.26	74244.4
-9.265	58969.7	72494.9	84145.5	97878.8	4.245	74153.1
-9.31	59327.1	72827.3	84461.3	98244.6	4.23	74057.4
-9.355	59722	73313.7	84752.2	98589.7	4.215	73924.4
-9.4	60121	73671.1	85076.5	98951.2	4.2	73808
-9.445	60520	74182.3	85429.7	99300.4	4.185	73699.9
-9.49	60931.5	74631.2	85795.6	99632.9	4.17	73596.1
-9.535	61276.5	74959.5	86173.8	99915.5	4.155	73504.6
-9.58	61700.3	75242.2	86510.4	100223	4.14	73409
-9.625	62128.5	75603.7	86872.1	100556	4.125	73280.3
-9.67	62573.3	75982	87225.3	100892	4.11	73143.1
-9.715	62980.5	76443.3	87553.6	101229	4.095	73022.5
-9.76	63354.7	76859	87869.5	101586	4.08	72922.8
-9.805	63737	77357.7	88210.4	101894	4.065	72831.4
-9.85	64127.6	77873.2	88572	102164	4.05	72739.8
-9.895	64497.6	78293	88962.6	102501	4.035	72590.2
-9.94	64867.5	78500.7	89370	102775	4.02	72424
-9.985	65262.3	78741.8	89702.5	103062	4.005	72299.3
-10.03	65653.1	79140.7	90089.1	103411	3.99	72137.2
-10.075	66068.6	79647.9	90463.1	103710	3.975	72029.1
-10.12	66480.4	80105.1	90824.6	104047	3.96	71925.2
-10.165	66929.4	80607.9	91227.8	104425	3.945	71792.3
-10.21	67349.1	80940.5	91572.8	104845	3.93	71667.5
-10.255	67723.1	81264.6	91955.3	105165	3.915	71530.4
-10.3	68014	81663.7	92300.1	105481	3.9	71405.7
-10.345	68317.5	82091.7	92695	105834	3.885	71301.6
-10.39	68762.2	82428.5	93065	106150	3.87	71181.1
-10.435	69177.9	82731.8	93418.2	106429	3.855	71056.5
-10.48	69568.6	83026.9	93788.1	106798	3.84	70931.7
-10.525	69913.6	83434.3	94133.2	107102	3.825	70778
-10.57	70316.7	83733.5	94474	107497	3.81	70665.8
-10.615	70636.7	84182.4	94818.9	107833	3.795	70557.7
-10.66	70956.7	84623	95217.9	108157	3.78	70416.5
-10.705	71326.6	85063.4	95587.8	108511	3.765	70266.8
-10.75	71700.8	85545.7	95999.3	108885	3.75	70117.2
-10.795	72120.6	85845	96331.9	109176	3.735	69992.4
-10.84	72631.7	86127.5	96660.2	109404	3.72	69884.3
-10.885	73068.1	86518.2	96946.9	109762	3.705	69743.1
-10.93	73463	86829.9	97275.2	109995	3.69	69585.1
-10.975	73849.6	87199.9	97715.8	110323	3.675	69448
-11.02	74232	87557.3	98148.2	110672	3.66	69323.3
-11.065	74556.1	88035.3	98476.4	110971	3.645	69198.6
-11.11	74980.1	88413.5	98792.3	111362	3.63	69073.9
-11.155	75404	88783.4	99149.8	111757	3.615	69003.2
-11.2	75807.2	89190.8	99552.9	112119	3.6	68874.4
-11.245	76222.8	89548.1	99885.5	112488	3.585	68749.7
-11.29	76617.7	89918.1	100297	112858	3.57	68633.3
-11.335	77041.6	90350.4	100642	113124	3.555	68479.6
-11.38	77374.2	90820	100991	113353	3.54	68292.5
-11.425	77727.4	91206.6	101319	113706	3.525	68109.6
-11.47	78097.3	91618	101693	114055	3.51	67960
-11.515	78446.4	92054.4	102001	114421	3.495	67797.8
-11.56	78766.5	92515.8	102338	114837	3.48	67644.1
-11.605	79123.9	92823.5	102703	115236	3.465	67519.4
-11.65	79514.6	93135.2	103023	115585	3.45	67361.5
-11.695	79876.2	93509.1	103298	115901	3.435	67195.2
-11.74	80208.7	93795.9	103622	116254	3.42	67095.5
-11.785	80632.6	94136.7	103967	116611	3.405	66954.1
-11.83	81006.7	94506.6	104295	116977	3.39	66833.7
-11.875	81389.1	94884.9	104636	117314	3.375	66713.1
-11.92	81754.8	95229.8	104898	117621	3.36	66580.1
-11.965	82112.3	95616.4	105214	117987	3.345	66413.9
-12.01	82498.9	95924	105575	118257	3.33	66289.1
-12.055	82897.9	96389.4	105970	118482	3.315	66168.6
-12.1	83197.2	96788.4	106299	118835	3.3	66031.5
-12.145	83492.2	97066.9	106615	119155	3.285	65881.9
-12.19	83820.6	97357.9	106989	119467	3.27	65719.7
-12.235	84123.9	97623.9	107350	119795	3.255	65574.2
-12.28	84510.5	98060.4	107645	120178	3.24	65424.6
-12.325	84826.4	98451	107969	120535	3.225	65258.4
-12.37	85100.7	98833.4	108323	120863	3.21	65125.4
-12.415	85462.2	99174.2	108664	121200	3.195	65000.6
-12.46	85861.2	99481.8	108984	121524	3.18	64826.2
-12.505	86231.1	99934.8	109300	121861	3.165	64618.3
-12.55	86543	100234	109682	122148	3.15	64443.7
-12.595	86879.6	100592	110039	122488	3.135	64331.4
-12.64	87266.2	100932	110330	122767	3.12	64194.3
-12.685	87665.2	101311	110688	123050	3.105	64040.5
-12.73	87989.2	101552	111037	123395	3.09	63886.8
-12.775	88284.5	101809	111319	123710	3.075	63766.2
-12.82	88592	102163	111652	124047	3.06	63608.2
-12.865	88991	102545	111997	124417	3.045	63454.3
-12.91	89306.9	102890	112359	124745	3.03	63308.9
-12.955	89643.5	103139	112683	125028	3.015	63126.1
-13	90009.3	103497	113011	125381	3	62972.2
-13.045	90350.1	103800	113335	125651	2.985	62818.5
-13.09	90645.2	104124	113693	125984	2.97	62639.8
-13.135	90986.1	104486	114083	126217	2.955	62461.1
-13.18	91331	104935	114437	126558	2.94	62282.3
-13.225	91659.4	105238	114748	126915	2.925	62120.3
-13.27	91979.4	105650	115073	127135	2.91	61970.6
-13.315	92262	106003	115347	127476	2.895	61808.6
-13.36	92552.9	106365	115667	127800	2.88	61650.6
-13.405	92893.9	106664	115941	128112	2.865	61501
-13.45	93180.6	107084	116216	128391	2.85	61343
-13.495	93571.2	107416	116548	128798	2.835	61205.9
-13.54	93820.6	107765	116959	129205	2.82	61052.1
-13.585	94086.6	108031	117259	129505	2.805	60852.6
-13.63	94493.9	108293	117612	129812	2.79	60632.3
-13.675	94880.5	108721	117936	130153	2.775	60436.9
-13.72	95159	108991	118269	130510	2.76	60266.5
-13.765	95495.6	109286	118564	130697	2.745	60104.4
-13.81	95865.5	109548	118871	131063	2.73	59938.3
-13.855	96214.6	109856	119158	131271	2.715	59767.7
-13.9	96539	110143	119453	131533	2.7	59589
-13.945	96750.9	110446	119732	131782	2.685	59393.8
-13.99	96921.3	110612	119902	131948	2.67	59252.4
-14	96933.7	110496	119869	131903	2.655	59082
--	--	--	--	--	2.64	58886.6
--	--	--	--	--	2.625	58703.8
--	--	--	--	--	2.61	58520.9
--	--	--	--	--	2.595	58367.1
--	--	--	--	--	2.58	58213.3
--	--	--	--	--	2.565	58026.3
--	--	--	--	--	2.55	57822.7
--	--	--	--	--	2.535	57635.6
--	--	--	--	--	2.52	57469.3
--	--	--	--	--	2.505	57298.9
--	--	--	--	--	2.49	57078.6
--	--	--	--	--	2.475	56870.8
--	--	--	--	--	2.46	56683.8
--	--	--	--	--	2.445	56505.1
--	--	--	--	--	2.43	56309.7
--	--	--	--	--	2.415	56122.7
--	--	--	--	--	2.4	55914.9
--	--	--	--	--	2.385	55723.6
--	--	--	--	--	2.37	55540.8
--	--	--	--	--	2.355	55345.5
--	--	--	--	--	2.34	55146
--	--	--	--	--	2.325	54963.1
--	--	--	--	--	2.31	54747
--	--	--	--	--	2.295	54518.4
--	--	--	--	--	2.28	54323
--	--	--	--	--	2.265	54107
--	--	--	--	--	2.25	53894.9
--	--	--	--	--	2.235	53687.2
--	--	--	--	--	2.22	53483.4
--	--	--	--	--	2.205	53271.5
--	--	--	--	--	2.19	53067.8
--	--	--	--	--	2.175	52872.4
--	--	--	--	--	2.16	52668.9
--	--	--	--	--	2.145	52477.5
--	--	--	--	--	2.13	52273.9
--	--	--	--	--	2.115	52070.3
--	--	--	--	--	2.1	51858.3
--	--	--	--	--	2.085	51646.3
--	--	--	--	--	2.07	51438.5
--	--	--	--	--	2.055	51193.3
--	--	--	--	--	2.04	50964.7
--	--	--	--	--	2.025	50765.2
--	--	--	--	--	2.01	50540.8
--	--	--	--	--	1.995	50337.1
--	--	--	--	--	1.98	50141.8
--	--	--	--	--	1.965	49921.5
--	--	--	--	--	1.95	49692.9
--	--	--	--	--	1.935	49456
--	--	--	--	--	1.92	49231.5
--	--	--	--	--	1.905	49015.4
--	--	--	--	--	1.89	48799.2
--	--	--	--	--	1.875	48579
--	--	--	--	--	1.86	48354.6
--	--	--	--	--	1.845	48134.3
--	--	--	--	--	1.83	47901.5
--	--	--	--	--	1.815	47656.3
--	--	--	--	--	1.8	47411.1
--	--	--	--	--	1.785	47182.5
--	--	--	--	--	1.77	46941.4
--	--	--	--	--	1.755	46692
--	--	--	--	--	1.74	46438.5
--	--	--	--	--	1.725	46201.5
--	--	--	--	--	1.71	45939.7
--	--	--	--	--	1.695	45686.3
--	--	--	--	--	1.68	45457.7
--	--	--	--	--	1.665	45224.8
--	--	--	--	--	1.65	44992.1
--	--	--	--	--	1.635	44734.4
--	--	--	--	--	1.62	44489.2
--	--	--	--	--	1.605	44227.3
--	--	--	--	--	1.59	43986.2
--	--	--	--	--	1.575	43732.8
--	--	--	--	--	1.56	43462.6
--	--	--	--	--	1.545	43171.6
--	--	--	--	--	1.53	42905.6
--	--	--	--	--	1.515	42623.1
--	--	--	--	--	1.5	42336.2
--	--	--	--	--	1.485	42057.7
--	--	--	--	--	1.47	41795.8
--	--	--	--	--	1.455	41517.4
--	--	--	--	--	1.44	41247.3
--	--	--	--	--	1.425	40977.1
--	--	--	--	--	1.41	40690.3
--	--	--	--	--	1.395	40391
--	--	--	--	--	1.38	40104.3
--	--	--	--	--	1.365	39813.2
--	--	--	--	--	1.35	39514
--	--	--	--	--	1.335	39227.3
--	--	--	--	--	1.32	38919.7
--	--	--	--	--	1.305	38624.6
--	--	--	--	--	1.29	38333.6
--	--	--	--	--	1.275	38030.3
--	--	--	--	--	1.26	37731
--	--	--	--	--	1.245	37406.9
--	--	--	--	--	1.23	37086.7
--	--	--	--	--	1.215	36758.5
--	--	--	--	--	1.2	36430.1
--	--	--	--	--	1.185	36089.3
--	--	--	--	--	1.17	35740.1
--	--	--	--	--	1.155	35391
--	--	--	--	--	1.14	35033.5
--	--	--	--	--	1.125	34676.1
--	--	--	--	--	1.11	34335.2
--	--	--	--	--	1.095	33977.8
--	--	--	--	--	1.08	33620.3
--	--	--	--	--	1.065	33267
--	--	--	--	--	1.05	32901.3
--	--	--	--	--	1.035	32535.6
--	--	--	--	--	1.02	32182.3
--	--	--	--	--	1.005	31787.4
--	--	--	--	--	0.99	31404.9
--	--	--	--	--	0.975	31018.5
--	--	--	--	--	0.96	30627.7
--	--	--	--	--	0.945	30228.7
--	--	--	--	--	0.93	29829.8
--	--	--	--	--	0.915	29418.3
--	--	--	--	--	0.9	28994.3
--	--	--	--	--	0.885	28578.6
--	--	--	--	--	0.87	28163.1
--	--	--	--	--	0.855	27739
--	--	--	--	--	0.84	27306.8
--	--	--	--	--	0.825	26862.1
--	--	--	--	--	0.81	26421.6
--	--	--	--	--	0.795	25976.9
--	--	--	--	--	0.78	25536.3
--	--	--	--	--	0.765	25070.7
--	--	--	--	--	0.75	24605.3
--	--	--	--	--	0.735	24131.4
--	--	--	--	--	0.72	23649.3
--	--	--	--	--	0.705	23175.5
--	--	--	--	--	0.69	22693.3
--	--	--	--	--	0.675	22194.6
--	--	--	--	--	0.66	21683.3
--	--	--	--	--	0.645	21172.1
--	--	--	--	--	0.63	20660.9
--	--	--	--	--	0.615	20149.7
--	--	--	--	--	0.6	19626
--	--	--	--	--	0.585	19094
--	--	--	--	--	0.57	18562
--	--	--	--	--	0.555	18025.8
--	--	--	--	--	0.54	17481.3
--	--	--	--	--	0.525	16932.7
--	--	--	--	--	0.51	16379.8
--	--	--	--	--	0.495	15831.2
--	--	--	--	--	0.48	15266
--	--	--	--	--	0.465	14692.4
--	--	--	--	--	0.45	14118.8
--	--	--	--	--	0.435	13561.9
--	--	--	--	--	0.42	12996.6
--	--	--	--	--	0.405	12427.2
--	--	--	--	--	0.39	11849.5
--	--	--	--	--	0.375	11275.9
--	--	--	--	--	0.36	10714.8
--	--	--	--	--	0.345	10149.5
--	--	--	--	--	0.33	9584.28
--	--	--	--	--	0.315	9019.01
--	--	--	--	--	0.3	8466.21
--	--	--	--	--	0.285	7921.73
--	--	--	--	--	0.27	7377.24
--	--	--	--	--	0.255	6832.76
--	--	--	--	--	0.24	6317.39
--	--	--	--	--	0.225	5810.31
--	--	--	--	--	0.21	5311.54
--	--	--	--	--	0.195	4825.26
--	--	--	--	--	0.18	4363.91
--	--	--	--	--	0.165	3910.87
--	--	--	--	--	0.15	3491.08
--	--	--	--	--	0.135	3092.07
--	--	--	--	--	0.12	2722.15
--	--	--	--	--	0.105	2377.18
--	--	--	--	--	0.09	2069.61
--	--	--	--	--	0.075	1799.45
--	--	--	--	--	0.06	1570.85
--	--	--	--	--	0.045	1383.81
--	--	--	--	--	0.03	1246.65
--	--	--	--	--	0.015	1163.53
--	--	--	--	--	-1.77636e-15	1138.59
--	--	--	--	--	-0.015	1163.53
--	--	--	--	--	-0.03	1246.65
--	--	--	--	--	-0.045	1383.81
--	--	--	--	--	-0.06	1570.85
--	--	--	--	--	-0.075	1799.45
--	--	--	--	--	-0.09	2069.61
--	--	--	--	--	-0.105	2377.18
--	--	--	--	--	-0.12	2722.15
--	--	--	--	--	-0.135	3092.07
--	--	--	--	--	-0.15	3491.08
--	--	--	--	--	-0.165	3910.87
--	--	--	--	--	-0.18	4363.91
--	--	--	--	--	-0.195	4825.26
--	--	--	--	--	-0.21	5311.54
--	--	--	--	--	-0.225	5810.31
--	--	--	--	--	-0.24	6317.39
--	--	--	--	--	-0.255	6832.76
--	--	--	--	--	-0.27	7377.24
--	--	--	--	--	-0.285	7921.73
--	--	--	--	--	-0.3	8466.21
--	--	--	--	--	-0.315	9019.01
--	--	--	--	--	-0.33	9584.28
--	--	--	--	--	-0.345	10149.5
--	--	--	--	--	-0.36	10714.8
--	--	--	--	--	-0.375	11275.9
--	--	--	--	--	-0.39	11849.5
--	--	--	--	--	-0.405	12427.2
--	--	--	--	--	-0.42	12996.6
--	--	--	--	--	-0.435	13561.9
--	--	--	--	--	-0.45	14118.8
--	--	--	--	--	-0.465	14692.4
--	--	--	--	--	-0.48	15266
--	--	--	--	--	-0.495	15831.2
--	--	--	--	--	-0.51	16379.8
--	--	--	--	--	-0.525	16932.7
--	--	--	--	--	-0.54	17481.3
--	--	--	--	--	-0.555	18025.8
--	--	--	--	--	-0.57	18562
--	--	--	--	--	-0.585	19094
--	--	--	--	--	-0.6	19626
--	--	--	--	--	-0.615	20149.7
--	--	--	--	--	-0.63	20660.9
--	--	--	--	--	-0.645	21172.1
--	--	--	--	--	-0.66	21683.3
--	--	--	--	--	-0.675	22194.6
--	--	--	--	--	-0.69	22693.3
--	--	--	--	--	-0.705	23175.5
--	--	--	--	--	-0.72	23649.3
--	--	--	--	--	-0.735	24131.4
--	--	--	--	--	-0.75	24605.3
--	--	--	--	--	-0.765	25070.7
--	--	--	--	--	-0.78	25536.3
--	--	--	--	--	-0.795	25976.9
--	--	--	--	--	-0.81	26421.6
--	--	--	--	--	-0.825	26862.1
--	--	--	--	--	-0.84	27306.8
--	--	--	--	--	-0.855	27739
--	--	--	--	--	-0.87	28163.1
--	--	--	--	--	-0.885	28578.6
--	--	--	--	--	-0.9	28994.3
--	--	--	--	--	-0.915	29418.3
--	--	--	--	--	-0.93	29829.8
--	--	--	--	--	-0.945	30228.7
--	--	--	--	--	-0.96	30627.7
--	--	--	--	--	-0.975	31018.5
--	--	--	--	--	-0.99	31404.9
--	--	--	--	--	-1.005	31787.4
--	--	--	--	--	-1.02	32182.3
--	--	--	--	--	-1.035	32535.6
--	--	--	--	--	-1.05	32901.3
--	--	--	--	--	-1.065	33267
--	--	--	--	--	-1.08	33620.3
--	--	--	--	--	-1.095	33977.8
--	--	--	--	--	-1.11	34335.2
--	--	--	--	--	-1.125	34676.1
--	--	--	--	--	-1.14	35033.5
--	--	--	--	--	-1.155	35391
--	--	--	--	--	-1.17	35740.1
--	--	--	--	--	-1.185	36089.3
--	--	--	--	--	-1.2	36430.1
--	--	--	--	--	-1.215	36758.5
--	--	--	--	--	-1.23	37086.7
--	--	--	--	--	-1.245	37406.9
--	--	--	--	--	-1.26	37731
--	--	--	--	--	-1.275	38030.3
--	--	--	--	--	-1.29	38333.6
--	--	--	--	--	-1.305	38624.6
--	--	--	--	--	-1.32	38919.7
--	--	--	--	--	-1.335	39227.3
--	--	--	--	--	-1.35	39514
--	--	--	--	--	-1.365	39813.2
--	--	--	--	--	-1.38	40104.3
--	--	--	--	--	-1.395	40391
--	--	--	--	--	-1.41	40690.3
--	--	--	--	--	-1.425	40977.1
--	--	--	--	--	-1.44	41247.3
--	--	--	--	--	-1.455	41517.4
--	--	--	--	--	-1.47	41795.8
--	--	--	--	--	-1.485	42057.7
--	--	--	--	--	-1.5	42336.2
--	--	--	--	--	-1.515	42623.1
--	--	--	--	--	-1.53	42905.6
--	--	--	--	--	-1.545	43171.6
--	--	--	--	--	-1.56	43462.6
--	--	--	--	--	-1.575	43732.8
--	--	--	--	--	-1.59	43986.2
--	--	--	--	--	-1.605	44227.3
--	--	--	--	--	-1.62	44489.2
--	--	--	--	--	-1.635	44734.4
--	--	--	--	--	-1.65	44992.1
--	--	--	--	--	-1.665	45224.8
--	--	--	--	--	-1.68	45457.7
--	--	--	--	--	-1.695	45686.3
--	--	--	--	--	-1.71	45939.7
--	--	--	--	--	-1.725	46201.5
--	--	--	--	--	-1.74	46438.5
--	--	--	--	--	-1.755	46692
--	--	--	--	--	-1.77	46941.4
--	--	--	--	--	-1.785	47182.5
--	--	--	--	--	-1.8	47411.1
--	--	--	--	--	-1.815	47656.3
--	--	--	--	--	-1.83	47901.5
--	--	--	--	--	-1.845	48134.3
--	--	--	--	--	-1.86	48354.6
--	--	--	--	--	-1.875	48579
--	--	--	--	--	-1.89	48799.2
--	--	--	--	--	-1.905	49015.4
--	--	--	--	--	-1.92	49231.5
--	--	--	--	--	-1.935	49456
--	--	--	--	--	-1.95	49692.9
--	--	--	--	--	-1.965	49921.5
--	--	--	--	--	-1.98	50141.8
--	--	--	--	--	-1.995	50337.1
--	--	--	--	--	-2.01	50540.8
--	--	--	--	--	-2.025	50765.2
--	--	--	--	--	-2.04	50964.7
--	--	--	--	--	-2.055	51193.3
--	--	--	--	--	-2.07	51438.5
--	--	--	--	--	-2.085	51646.3
--	--	--	--	--	-2.1	51858.3
--	--	--	--	--	-2.115	52070.3
--	--	--	--	--	-2.13	52273.9
--	--	--	--	--	-2.145	52477.5
--	--	--	--	--	-2.16	52668.9
--	--	--	--	--	-2.175	52872.4
--	--	--	--	--	-2.19	53067.8
--	--	--	--	--	-2.205	53271.5
--	--	--	--	--	-2.22	53483.4
--	--	--	--	--	-2.235	53687.2
--	--	--	--	--	-2.25	53894.9
--	--	--	--	--	-2.265	54107
--	--	--	--	--	-2.28	54323
--	--	--	--	--	-2.295	54518.4
--	--	--	--	--	-2.31	54747
--	--	--	--	--	-2.325	54963.1
--	--	--	--	--	-2.34	55146
--	--	--	--	--	-2.355	55345.5
--	--	--	--	--	-2.37	55540.8
--	--	--	--	--	-2.385	55723.6
--	--	--	--	--	-2.4	55914.9
--	--	--	--	--	-2.415	56122.7
--	--	--	--	--	-2.43	56309.7
--	--	--	--	--	-2.445	56505.1
--	--	--	--	--	-2.46	56683.8
--	--	--	--	--	-2.475	56870.8
--	--	--	--	--	-2.49	57078.6
--	--	--	--	--	-2.505	57298.9
--	--	--	--	--	-2.52	57469.3
--	--	--	--	--	-2.535	57635.6
--	--	--	--	--	-2.55	57822.7
--	--	--	--	--	-2.565	58026.3
--	--	--	--	--	-2.58	58213.3
--	--	--	--	--	-2.595	58367.1
--	--	--	--	--	-2.61	58520.9
--	--	--	--	--	-2.625	58703.8
--	--	--	--	--	-2.64	58886.6
--	--	--	--	--	-2.655	59082
--	--	--	--	--	-2.67	59252.4
--	--	--	--	--	-2.685	59393.8
--	--	--	--	--	-2.7	59589
--	--	--	--	--	-2.715	59767.7
--	--	--	--	--	-2.73	59938.3
--	--	--	--	--	-2.745	60104.4
--	--	--	--	--	-2.76	60266.5
--	--	--	--	--	-2.775	60436.9
--	--	--	--	--	-2.79	60632.3
--	--	--	--	--	-2.805	60852.6
--	--	--	--	--	-2.82	61052.1
--	--	--	--	--	-2.835	61205.9
--	--	--	--	--	-2.85	61343
--	--	--	--	--	-2.865	61501
--	--	--	--	--	-2.88	61650.6
--	--	--	--	--	-2.895	61808.6
--	--	--	--	--	-2.91	61970.6
--	--	--	--	--	-2.925	62120.3
--	--	--	--	--	-2.94	62282.3
--	--	--	--	--	-2.955	62461.1
--	--	--	--	--	-2.97	62639.8
--	--	--	--	--	-2.985	62818.5
--	--	--	--	--	-3	62972.2
--	--	--	--	--	-3.015	63126.1
--	--	--	--	--	-3.03	63308.9
--	--	--	--	--	-3.045	63454.3
--	--	--	--	--	-3.06	63608.2
--	--	--	--	--	-3.075	63766.2
--	--	--	--	--	-3.09	63886.8
--	--	--	--	--	-3.105	64040.5
--	--	--	--	--	-3.12	64194.3
--	--	--	--	--	-3.135	64331.4
--	--	--	--	--	-3.15	64443.7
--	--	--	--	--	-3.165	64618.3
--	--	--	--	--	-3.18	64826.2
--	--	--	--	--	-3.195	65000.6
--	--	--	--	--	-3.21	65125.4
--	--	--	--	--	-3.225	65258.4
--	--	--	--	--	-3.24	65424.6
--	--	--	--	--	-3.255	65574.2
--	--	--	--	--	-3.27	65719.7
--	--	--	--	--	-3.285	65881.9
--	--	--	--	--	-3.3	66031.5
--	--	--	--	--	-3.315	66168.6
--	--	--	--	--	-3.33	66289.1
--	--	--	--	--	-3.345	66413.9
--	--	--	--	--	-3.36	66580.1
--	--	--	--	--	-3.375	66713.1
--	--	--	--	--	-3.39	66833.7
--	--	--	--	--	-3.405	66954.1
--	--	--	--	--	-3.42	67095.5
--	--	--	--	--	-3.435	67195.2
--	--	--	--	--	-3.45	67361.5
--	--	--	--	--	-3.465	67519.4
--	--	--	--	--	-3.48	67644.1
--	--	--	--	--	-3.495	67797.8
--	--	--	--	--	-3.51	67960
--	--	--	--	--	-3.525	68109.6
--	--	--	--	--	-3.54	68292.5
--	--	--	--	--	-3.555	68479.6
--	--	--	--	--	-3.57	68633.3
--	--	--	--	--	-3.585	68749.7
--	--	--	--	--	-3.6	68874.4
--	--	--	--	--	-3.615	69003.2
--	--	--	--	--	-3.63	69073.9
--	--	--	--	--	-3.645	69198.6
--	--	--	--	--	-3.66	69323.3
--	--	--	--	--	-3.675	69448
--	--	--	--	--	-3.69	69585.1
--	--	--	--	--	-3.705	69743.1
--	--	--	--	--	-3.72	69884.3
--	--	--	--	--	-3.735	69992.4
--	--	--	--	--	-3.75	70117.2
--	--	--	--	--	-3.765	70266.8
--	--	--	--	--	-3.78	70416.5
--	--	--	--	--	-3.795	70557.7
--	--	--	--	--	-3.81	70665.8
--	--	--	--	--	-3.825	70778
--	--	--	--	--	-3.84	70931.7
--	--	--	--	--	-3.855	71056.5
--	--	--	--	--	-3.87	71181.1
--	--	--	--	--	-3.885	71301.6
--	--	--	--	--	-3.9	71405.7
--	--	--	--	--	-3.915	71530.4
--	--	--	--	--	-3.93	71667.5
--	--	--	--	--	-3.945	71792.3
--	--	--	--	--	-3.96	71925.2
--	--	--	--	--	-3.975	72029.1
--	--	--	--	--	-3.99	72137.2
--	--	--	--	--	-4.005	72299.3
--	--	--	--	--	-4.02	72424
--	--	--	--	--	-4.035	72590.2
--	--	--	--	--	-4.05	72739.8
--	--	--	--	--	-4.065	72831.4
--	--	--	--	--	-4.08	72922.8
--	--	--	--	--	-4.095	73022.5
--	--	--	--	--	-4.11	73143.1
--	--	--	--	--	-4.125	73280.3
--	--	--	--	--	-4.14	73409
--	--	--	--	--	-4.155	73504.6
--	--	--	--	--	-4.17	73596.1
--	--	--	--	--	-4.185	73699.9
--	--	--	--	--	-4.2	73808
--	--	--	--	--	-4.215	73924.4
--	--	--	--	--	-4.23	74057.4
--	--	--	--	--	-4.245	74153.1
--	--	--	--	--	-4.26	74244.4
--	--	--	--	--	-4.275	74360.9
--	--	--	--	--	-4.29	74431.5
--	--	--	--	--	-4.305	74523
--	--	--	--	--	-4.32	74643.5
--	--	--	--	--	-4.335	74755.7
--	--	--	--	--	-4.35	74867.9
--	--	--	--	--	-4.365	74992.6
--	--	--	--	--	-4.38	75150.6
--	--	--	--	--	-4.395	75287.8
--	--	--	--	--	-4.41	75424.8
--	--	--	--	--	-4.425	75524.6
--	--	--	--	--	-4.44	75628.6
--	--	--	--	--	-4.455	75740.8
--	--	--	--	--	-4.47	75840.5
--	--	--	--	--	-4.485	75940.3
--	--	--	--	--	-4.5	76023.4
--	--	--	--	--	-4.515	76148.1
--	--	--	--	--	-4.53	76276.8
--	--	--	--	--	-4.545	76401.6
--	--	--	--	--	-4.56	76530.5
--	--	--	--	--	-4.575	76638.6
--	--	--	--	--	-4.59	76713.3
--	--	--	--	--	-4.605	76771.5
--	--	--	--	--	-4.62	76871.2
--	--	--	--	--	-4.635	76991.8
--	--	--	--	--	-4.65	77104
--	--	--	--	--	-4.665	77224.5
--	--	--	--	--	-4.68	77324.3
--	--	--	--	--	-4.695	77424
--	--	--	--	--	-4.71	77536.3
--	--	--	--	--	-4.725	77615.3
--	--	--	--	--	-4.74	77760.7
--	--	--	--	--	-4.755	77868.8
--	--	--	--	--	-4.77	77989.3
--	--	--	--	--	-4.785	78118.2
--	--	--	--	--	-4.8	78230.3
--	--	--	--	--	-4.815	78396.6
--	--	--	--	--	-4.83	78508.8
--	--	--	--	--	-4.845	78616.9
--	--	--	--	--	-4.86	78741.6
--	--	--	--	--	-4.875	78899.6
--	--	--	--	--	-4.89	79045
--	--	--	--	--	-4.905	79144.8
--	--	--	--	--	-4.92	79286.1
--	--	--	--	--	-4.935	79427.3
--	--	--	--	--	-4.95	79556.3
--	--	--	--	--	-4.965	79676.7
--	--	--	--	--	-4.98	79772.4
--	--	--	--	--	-4.995	79838.9
--	--	--	--	--	-5.01	79959.4
--	--	--	--	--	-5.025	80021.7
--	--	--	--	--	-5.04	80104.9
--	--	--	--	--	-5.055	80221.2
--	--	--	--	--	-5.07	80300.2
--	--	--	--	--	-5.085	80345.9
--	--	--	--	--	-5.1	80366.7
--	--	--	--	--	-5.115	80495.6
--	--	--	--	--	-5.13	80645.2
--	--	--	--	--	-5.145	80815.6
--	--	--	--	--	-5.16	80973.6
--	--	--	--	--	-5.175	81069.1
--	--	--	--	--	-5.19	81202.2
--	--	--	--	--	-5.205	81297.7
--	--	--	--	--	-5.22	81434.9
--	--	--	--	--	-5.235	81567.9
--	--	--	--	--	-5.25	81688.4
--	--	--	--	--	-5.265	81800.7
--	--	--	--	--	-5.28	81929.4
--	--	--	--	--	-5.295	82079
--	--	--	--	--	-5.31	82174.7
--	--	--	--	--	-5.325	82270.4
--	--	--	--	--	-5.34	82386.6
--	--	--	--	--	-5.355	82498.8
--	--	--	--	--	-5.37	82577.8
--	--	--	--	--	-5.385	82669.3
--	--	--	--	--	-5.4	82798.1
--	--	--	--	--	-5.415	82897.9
--	--	--	--	--	-5.43	83035
--	--	--	--	--	-5.445	83159.8
--	--	--	--	--	-5.46	83313.5
--	--	--	--	--	-5.475	83442.4
--	--	--	--	--	-5.49	83546.2
--	--	--	--	--	-5.505	83650.2
--	--	--	--	--	-5.52	83750
--	--	--	--	--	-5.535	83845.5
--	--	--	--	--	-5.55	83982.7
--	--	--	--	--	-5.565	84082.5
--	--	--	--	--	-5.58	84136.4
--	--	--	--	--	-5.595	84277.9
--	--	--	--	--	-5.61	84410.8
--	--	--	--	--	-5.625	84518.9
--	--	--	--	--	-5.64	84639.4
--	--	--	--	--	-5.655	84747.5
--	--	--	--	--	-5.67	84868.1
--	--	--	--	--	-5.685	85013.5
--	--	--	--	--	-5.7	85088.3
--	--	--	--	--	-5.715	85229.6
--	--	--	--	--	-5.73	85408.3
--	--	--	--	--	-5.745	85533
--	--	--	--	--	-5.76	85649.4
--	--	--	--	--	-5.775	85682.6
--	--	--	--	--	-5.79	85819.8
--	--	--	--	--	-5.805	86010.9
--	--	--	--	--	-5.82	86106.6
--	--	--	--	--	-5.835	86185.6
--	--	--	--	--	-5.85	86293.6
--	--	--	--	--	-5.865	86422.5
--	--	--	--	--	-5.88	86601.1
--	--	--	--	--	-5.895	86701
--	--	--	--	--	-5.91	86858.9
--	--	--	--	--	-5.925	87021
--	--	--	--	--	-5.94	87191.3
--	--	--	--	--	-5.955	87299.5
--	--	--	--	--	-5.97	87444.9
--	--	--	--	--	-5.985	87582.2
--	--	--	--	--	-6	87665.2
--	--	--	--	--	-6.015	87715.1
--	--	--	--	--	-6.03	87802.5
--	--	--	--	--	-6.045	87856.4
--	--	--	--	--	-6.06	87935.3
--	--	--	--	--	-6.075	88055.9
--	--	--	--	--	-6.09	88164
--	--	--	--	--	-6.105	88313.7
--	--	--	--	--	-6.12	88459
--	--	--	--	--	-6.135	88558.8
--	--	--	--	--	-6.15	88679.3
--	--	--	--	--	-6.165	88758.3
--	--	--	--	--	-6.18	88849.7
--	--	--	--	--	-6.195	88945.4
--	--	--	--	--	-6.21	89049.2
--	--	--	--	--	-6.225	89165.6
--	--	--	--	--	-6.24	89302.8
--	--	--	--	--	-6.255	89415
--	--	--	--	--	-6.27	89523.1
--	--	--	--	--	-6.285	89626.9
--	--	--	--	--	-6.3	89681.1
--	--	--	--	--	-6.315	89809.9
--	--	--	--	--	-6.33	89905.4
--	--	--	--	--	-6.345	89992.8
--	--	--	--	--	-6.36	90146.5
--	--	--	--	--	-6.375	90275.4
--	--	--	--	--	-6.39	90358.5
--	--	--	--	--	-6.405	90499.9
--	--	--	--	--	-6.42	90632.8
--	--	--	--	--	-6.435	90757.5
--	--	--	--	--	-6.45	90882.2
--	--	--	--	--	-6.465	91031.8
--	--	--	--	--	-6.48	91210.6
--	--	--	--	--	-6.495	91347.6
--	--	--	--	--	-6.51	91484.8
--	--	--	--	--	-6.525	91568
--	--	--	--	--	-6.54	91688.5
--	--	--	--	--	-6.555	91850.6
--	--	--	--	--	-6.57	92054.2
--	--	--	--	--	-6.585	92212.2
--	--	--	--	--	-6.6	92311.9
--	--	--	--	--	-6.615	92440.8
--	--	--	--	--	-6.63	92515.5
--	--	--	--	--	-6.645	92657
--	--	--	--	--	-6.66	92756.7
--	--	--	--	--	-6.675	92856.3
--	--	--	--	--	-6.69	92860.6
--	--	--	--	--	-6.705	92914.6
--	--	--	--	--	-6.72	92943.7
--	--	--	--	--	-6.735	93001.9
--	--	--	--	--	-6.75	93068.4
--	--	--	--	--	-6.765	93143.2
--	--	--	--	--	-6.78	93230.5
--	--	--	--	--	-6.795	93409.2
--	--	--	--	--	-6.81	93550.5
--	--	--	--	--	-6.825	93621.2
--	--	--	--	--	-6.84	93675.3
--	--	--	--	--	-6.855	93783.2
--	--	--	--	--	-6.87	93920.5
--	--	--	--	--	-6.885	94103.3
--	--	--	--	--	-6.9	94182.3
--	--	--	--	--	-6.915	94173.9
--	--	--	--	--	-6.93	94228
--	--	--	--	--	-6.945	94311.2
--	--	--	--	--	-6.96	94415.1
--	--	--	--	--	-6.975	94610.4
--	--	--	--	--	-6.99	94785
--	--	--	--	--	-7.005	94922.1
--	--	--	--	--	-7.02	95071.7
--	--	--	--	--	-7.035	95179.8
--	--	--	--	--	-7.05	95296.2
--	--	--	--	--	-7.065	95371
--	--	--	--	--	-7.08	95516.5
--	--	--	--	--	-7.095	95607.9
--	--	--	--	--	-7.11	95657.8
--	--	--	--	--	-7.125	95770
--	--	--	--	--	-7.14	95882.3
--	--	--	--	--	-7.155	95990.2
--	--	--	--	--	-7.17	96131.5
--	--	--	--	--	-7.185	96272.9
--	--	--	--	--	-7.2	96401.9
--	--	--	--	--	-7.215	96547.3
--	--	--	--	--	-7.23	96622.1
--	--	--	--	--	-7.245	96717.6
--	--	--	--	--	-7.26	96854.8
--	--	--	--	--	-7.275	96971.2
--	--	--	--	--	-7.29	97079.2
--	--	--	--	--	-7.305	97245.5
--	--	--	--	--	-7.32	97332.8
--	--	--	--	--	-7.335	97486.6
--	--	--	--	--	-7.35	97681.9
--	--	--	--	--	-7.365	97769.1
--	--	--	--	--	-7.38	97864.8
--	--	--	--	--	-7.395	98006.1
--	--	--	--	--	-7.41	98151.6
--	--	--	--	--	-7.425	98267.9
--	--	--	--	--	-7.44	98405.1
--	--	--	--	--	-7.455	98554.8
--	--	--	--	--	-7.47	98700.2
--	--	--	--	--	-7.485	98795.8
--	--	--	--	--	-7.5	98887.2
--	--	--	--	--	-7.515	98970.4
--	--	--	--	--	-7.53	98991.2
--	--	--	--	--	-7.545	99066
--	--	--	--	--	-7.56	99215.6
--	--	--	--	--	-7.575	99327.9
--	--	--	--	--	-7.59	99361.1
--	--	--	--	--	-7.605	99419.3
--	--	--	--	--	-7.62	99573.1
--	--	--	--	--	-7.635	99755.9
--	--	--	--	--	-7.65	99864
--	--	--	--	--	-7.665	99963.7
--	--	--	--	--	-7.68	100080
--	--	--	--	--	-7.695	100234
--	--	--	--	--	-7.71	100350
--	--	--	--	--	-7.725	100442
--	--	--	--	--	-7.74	100500
--	--	--	--	--	-7.755	100587
--	--	--	--	--	-7.77	100600
--	--	--	--	--	-7.785	100708
--	--	--	--	--	-7.8	100803
--	--	--	--	--	-7.815	100920
--	--	--	--	--	-7.83	101040
--	--	--	--	--	-7.845	101152
--	--	--	--	--	-7.86	101285
--	--	--	--	--	-7.875	101402
--	--	--	--	--	-7.89	101452
--	--	--	--	--	-7.905	101502
--	--	--	--	--	-7.92	101556
--	--	--	--	--	-7.935	101589
--	--	--	--	--	-7.95	101697
--	--	--	--	--	-7.965	101788
--	--	--	--	--	-7.98	101955
--	--	--	--	--	-7.995	102058
--	--	--	--	--	-8.01	102075
--	--	--	--	--	-8.025	102154
--	--	--	--	--	-8.04	102192
--	--	--	--	--	-8.055	102237
--	--	--	--	--	-8.07	102379
--	--	--	--	--	-8.085	102395
--	--	--	--	--	-8.1	102499
--	--	--	--	--	-8.115	102653
--	--	--	--	--	-8.13	102902
--	--	--	--	--	-8.145	103064
--	--	--	--	--	-8.16	103176
--	--	--	--	--	-8.175	103380
--	--	--	--	--	-8.19	103522
--	--	--	--	--	-8.205	103592
--	--	--	--	--	-8.22	103696
--	--	--	--	--	-8.235	103779
--	--	--	--	--	-8.25	103900
--	--	--	--	--	-8.265	104012
--	--	--	--	--	-8.28	104045
--	--	--	--	--	-8.295	104083
--	--	--	--	--	-8.31	104203
--	--	--	--	--	-8.325	104320
--	--	--	--	--	-8.34	104361
--	--	--	--	--	-8.355	104486
--	--	--	--	--	-8.37	104581
--	--	--	--	--	-8.385	104727
--	--	--	--	--	-8.4	104827
--	--	--	--	--	-8.415	104852
--	--	--	--	--	-8.43	104872
--	--	--	--	--	-8.445	104972
--	--	--	--	--	-8.46	105093
--	--	--	--	--	-8.475	105213
--	--	--	--	--	-8.49	105271
--	--	--	--	--	-8.505	105317
--	--	--	--	--	-8.52	105421
--	--	--	--	--	-8.535	105537
--	--	--	--	--	-8.55	105695
--	--	--	--	--	-8.565	105853
--	--	--	--	--	-8.58	105978
--	--	--	--	--	-8.595	106036
--	--	--	--	--	-8.61	106103
--	--	--	--	--	-8.625	106161
--	--	--	--	--	-8.64	106269
--	--	--	--	--	-8.655	106344
--	--	--	--	--	-8.67	106281
--	--	--	--	--	-8.685	106327
--	--	--	--	--	-8.7	106435
--	--	--	--	--	-8.715	106614
--	--	--	--	--	-8.73	106664
--	--	--	--	--	-8.745	106809
--	--	--	--	--	-8.76	106909
--	--	--	--	--	-8.775	106938
--	--	--	--	--	-8.79	106930
--	--	--	--	--	-8.805	107029
--	--	--	--	--	-8.82	107129
--	--	--	--	--	-8.835	107250
--	--	--	--	--	-8.85	107312
--	--	--	--	--	-8.865	107441
--	--	--	--	--	-8.88	107474
--	--	--	--	--	-8.895	107532
--	--	--	--	--	-8.91	107570
--	--	--	--	--	-8.925	107690
--	--	--	--	--	-8.94	107819
--	--	--	--	--	-8.955	107827
--	--	--	--	--	-8.97	107940
--	--	--	--	--	-8.985	108064
--	--	--	--	--	-9	108160
--	--	--	--	--	-9.015	108376
--	--	--	--	--	-9.03	108492
--	--	--	--	--	-9.045	108638
--	--	--	--	--	-9.06	108738
--	--	--	--	--	-9.075	108800
--	--	--	--	--	-9.09	108979
--	--	--	--	--	-9.105	109033
--	--	--	--	--	-9.12	109207
--	--	--	--	--	-9.135	109374
--	--	--	--	--	-9.15	109515
--	--	--	--	--	-9.165	109598
--	--	--	--	--	-9.18	109764
--	--	--	--	--	-9.195	109756
--	--	--	--	--	-9.21	109864
--	--	--	--	--	-9.225	109989
--	--	--	--	--	-9.24	110109
--	--	--	--	--	-9.255	110192
--	--	--	--	--	-9.27	110271
--	--	--	--	--	-9.285	110367
--	--	--	--	--	-9.3	110429
--	--	--	--	--	-9.315	110517
--	--	--	--	--	-9.33	110596
--	--	--	--	--	-9.345	110704
--	--	--	--	--	-9.36	110924
--	--	--	--	--	-9.375	111069
--	--	--	--	--	-9.39	111215
--	--	--	--	--	-9.405	111302
--	--	--	--	--	-9.42	111410
--	--	--	--	--	-9.435	111547
--	--	--	--	--	-9.45	111676
--	--	--	--	--	-9.465	111789
--	--	--	--	--	-9.48	111880
--	--	--	--	--	-9.495	111980
--	--	--	--	--	-9.51	111942
--	--	--	--	--	-9.525	112013
--	--	--	--	--	-9.54	112167
--	--	--	--	--	-9.555	112279
--	--	--	--	--	-9.57	112399
--	--	--	--	--	-9.585	112582
--	--	--	--	--	-9.6	112615
--	--	--	--	--	-9.615	112753
--	--	--	--	--	-9.63	112923
--	--	--	--	--	-9.645	113056
--	--	--	--	--	-9.66	113210
--	--	--	--	--	-9.675	113393
--	--	--	--	--	-9.69	113447
--	--	--	--	--	-9.705	113513
--	--	--	--	--	-9.72	113613
--	--	--	--	--	-9.735	113746
--	--	--	--	--	-9.75	113858
--	--	--	--	--	-9.765	113962
--	--	--	--	--	-9.78	114108
--	--	--	--	--	-9.795	114074
--	--	--	--	--	-9.81	114095
--	--	--	--	--	-9.825	114241
--	--	--	--	--	-9.84	114370
--	--	--	--	--	-9.855	114395
--	--	--	--	--	-9.87	114449
--	--	--	--	--	-9.885	114640
--	--	--	--	--	-9.9	114665
--	--	--	--	--	-9.915	114706
--	--	--	--	--	-9.93	114785
--	--	--	--	--	-9.945	114814
--	--	--	--	--	-9.96	114889
--	--	--	--	--	-9.975	114901
--	--	--	--	--	-9.99	114926
--	--	--	--	--	-10.005	115039
--	--	--	--	--	-10.02	115101
--	--	--	--	--	-10.035	115247
--	--	--	--	--	-10.05	115342
--	--	--	--	--	-10.065	115458
--	--	--	--	--	-10.08	115646
--	--	--	--	--	-10.095	115708
--	--	--	--	--	-10.11	115708
--	--	--	--	--	-10.125	115662
--	--	--	--	--	-10.14	115670
--	--	--	--	--	-10.155	115887
--	--	--	--	--	-10.17	116119
--	--	--	--	--	-10.185	116240
--	--	--	--	--	-10.2	116385
--	--	--	--	--	-10.215	116531
--	--	--	--	--	-10.23	116714
--	--	--	--	--	-10.245	116876
--	--	--	--	--	-10.26	116888
--	--	--	--	--	-10.275	116905
--	--	--	--	--	-10.29	116996
--	--	--	--	--	-10.305	117179
--	--	--	--	--	-10.32	117204
--	--	--	--	--	-10.335	117271
--	--	--	--	--	-10.35	117375
--	--	--	--	--	-10.365	117553
--	--	--	--	--	-10.38	117661
--	--	--	--	--	-10.395	117740
--	--	--	--	--	-10.41	117911
--	--	--	--	--	-10.425	118102
--	--	--	--	--	-10.44	118247
--	--	--	--	--	-10.455	118343
--	--	--	--	--	-10.47	118335
--	--	--	--	--	-10.485	118443
--	--	--	--	--	-10.5	118551
--	--	--	--	--	-10.515	118642
--	--	--	--	--	-10.53	118788
--	--	--	--	--	-10.545	118804
--	--	--	--	--	-10.56	118916
--	--	--	--	--	-10.575	118995
--	--	--	--	--	-10.59	119099
--	--	--	--	--	-10.605	119278
--	--	--	--	--	-10.62	119320
--	--	--	--	--	-10.635	119436
--	--	--	--	--	-10.65	119527
--	--	--	--	--	-10.665	119519
--	--	--	--	--	-10.68	119590
--	--	--	--	--	-10.695	119702
--	--	--	--	--	-10.71	119789
--	--	--	--	--	-10.725	119964
--	--	--	--	--	-10.74	119964
--	--	--	--	--	-10.755	120064
--	--	--	--	--	-10.77	120147
--	--	--	--	--	-10.785	120267
--	--	--	--	--	-10.8	120392
--	--	--	--	--	-10.815	120550
--	--	--	--	--	-10.83	120787
--	--	--	--	--	-10.845	120949
--	--	--	--	--	-10.86	121111
--	--	--	--	--	-10.875	121136
--	--	--	--	--	-10.89	121119
--	--	--	--	--	-10.905	121149
--	--	--	--	--	-10.92	121165
--	--	--	--	--	-10.935	121169
--	--	--	--	--	-10.95	121464
--	--	--	--	--	-10.965	121639
--	--	--	--	--	-10.98	121843
--	--	--	--	--	-10.995	122005
--	--	--	--	--	-11.01	122175
--	--	--	--	--	-11.025	122233
--	--	--	--	--	-11.04	122121
--	--	--	--	--	-11.055	122104
--	--	--	--	--	-11.07	122237
--	--	--	--	--	-11.085	122267
--	--	--	--	--	-11.1	122341
--	--	--	--	--	-11.115	122404
--	--	--	--	--	-11.13	122483
--	--	--	--	--	-11.145	122624
--	--	--	--	--	-11.16	122890
--	--	--	--	--	-11.175	123089
--	--	--	--	--	-11.19	123193
--	--	--	--	--	-11.205	123351
--	--	--	--	--	-11.22	123372
--	--	--	--	--	-11.235	123414
--	--	--	--	--	-11.25	123484
--	--	--	--	--	-11.265	123597
--	--	--	--	--	-11.28	123792
--	--	--	--	--	-11.295	123987
--	--	--	--	--	-11.31	124183
--	--	--	--	--	-11.325	124353
--	--	--	--	--	-11.34	124494
--	--	--	--	--	-11.355	124673
--	--	--	--	--	-11.37	124681
--	--	--	--	--	-11.385	124810
--	--	--	--	--	-11.4	124981
--	--	--	--	--	-11.415	125180
--	--	--	--	--	-11.43	125301
--	--	--	--	--	-11.445	125313
--	--	--	--	--	-11.46	125284
--	--	--	--	--	-11.475	125446
--	--	--	--	--	-11.49	125783
--	--	--	--	--	-11.505	125986
--	--	--	--	--	-11.52	126215
--	--	--	--	--	-11.535	126481
--	--	--	--	--	-11.55	126635
--	--	--	--	--	-11.565	126826
--	--	--	--	--	-11.58	127001
--	--	--	--	--	-11.595	127038
--	--	--	--	--	-11.61	127021
--	--	--	--	--	-11.625	127017
--	--	--	--	--	-11.64	127134
--	--	--	--	--	-11.655	127362
--	--	--	--	--	-11.67	127545
--	--	--	--	--	-11.685	127828
--	--	--	--	--	-11.7	128019
--	--	--	--	--	-11.715	128060
--	--	--	--	--	-11.73	128073
--	--	--	--	--	-11.745	128268
--	--	--	--	--	-11.76	128418
--	--	--	--	--	-11.775	128709
--	--	--	--	--	-11.79	128900
--	--	--	--	--	-11.805	129224
--	--	--	--	--	-11.82	129411
--	--	--	--	--	-11.835	129428
--	--	--	--	--	-11.85	129378
--	--	--	--	--	-11.865	129486
--	--	--	--	--	-11.88	129619
--	--	--	--	--	-11.895	129677
--	--	--	--	--	-11.91	129677
--	--	--	--	--	-11.925	129789
--	--	--	--	--	-11.94	130018
--	--	--	--	--	-11.955	130205
--	--	--	--	--	-11.97	130238
--	--	--	--	--	-11.985	130280
--	--	--	--	--	-12	130130
	--	--	--	--		--
	--	--	--	--		--
	--	--	--	--		--
	--	--	--	--		--
	--	--	--	--		--
	--	--	--	--		--
	--	--	--	--		--
	--	--	--	--		--
	--	--	--	--		--
	--	--	--	--		--
	--	--	--	--		--
	--	--	--	--		--
	--	--	--	--		--
	--	--	--	--		--
	--	--	--	--		--
	--	--	--	--		--
	--	--	--	--		--
	--	--	--	--		--
	--	--	--	--		--
	--	--	--	--		--
	--	--	--	--		--
	--	--	--	--		--
	--	--	--	--		--
	--	--	--	--		--
	--	--	--	--		--
	--	--	--	--		--
	--	--	--	--		--
	--	--	--	--		--
	--	--	--	--		--
	--	--	--	--		--
	--	--	--	--		--
	--	--	--	--		--
	--	--	--	--		--
	--	--	--	--		--
	--	--	--	--		--
	--	--	--	--		--
	--	--	--	--		--
	--	--	--	--		--
	--	--	--	--		--
	--	--	--	--		--
	--	--	--	--		--
	--	--	--	--		--
	--	--	--	--		--
	--	--	--	--		--
	--	--	--	--		--
	--	--	--	--		--
	--	--	--	--		--
	--	--	--	--		--
	--	--	--	--		--
	--	--	--	--		--
	--	--	--	--		--
	--	--	--	--		--
	--	--	--	--		--
	--	--	--	--		--
	--	--	--	--		--
	--	--	--	--		--
	--	--	--	--		--
	--	--	--	--		--
	--	--	--	--		--
	--	--	--	--		--
	--	--	--	--		--
	--	--	--	--		--
	--	--	--	--		--
	--	--	--	--		--
	--	--	--	--		--
	--	--	--	--		--
	--	--	--	--		--
	--	--	--	--		--
	--	--	--	--		--
	--	--	--	--		--
	--	--	--	--		--
	--	--	--	--		--
	--	--	--	--		--
	--	--	--	--		--
	--	--	--	--		--
	--	--	--	--		--
	--	--	--	--		--
	--	--	--	--		--
	--	--	--	--		--
	--	--	--	--		--
	--	--	--	--		--
	--	--	--	--		--
	--	--	--	--		--
	--	--	--	--		--
	--	--	--	--		--
	--	--	--	--		--
	--	--	--	--		--
	--	--	--	--		--
	--	--	--	--		--
	--	--	--	--		--
	--	--	--	--		--
	--	--	--	--		--
	--	--	--	--		--
	--	--	--	--		--
	--	--	--	--		--
	--	--	--	--		--
	--	--	--	--		--
	--	--	--	--		--
	--	--	--	--		--
	--	--	--	--		--
	--	--	--	--		--
	--	--	--	--		--
	--	--	--	--		--
	--	--	--	--		--
	--	--	--	--		--
	--	--	--	--		--
	--	--	--	--		--
	--	--	--	--		--
	--	--	--	--		--
	--	--	--	--		--
	--	--	--	--		--
	--	--	--	--		--
	--	--	--	--		--
	--	--	--	--		--
	--	--	--	--		--
	--	--	--	--		--
	--	--	--	--		--
	--	--	--	--		--
	--	--	--	--		--
	--	--	--	--		--
	--	--	--	--		--
	--	--	--	--		--
	--	--	--	--		--
	--	--	--	--		--
	--	--	--	--		--
	--	--	--	--		--
	--	--	--	--		--
	--	--	--	--		--
	--	--	--	--		--
	--	--	--	--		--
	--	--	--	--		--
	--	--	--	--		--
	--	--	--	--		--
	--	--	--	--		--
	--	--	--	--		--
	--	--	--	--		--
	--	--	--	--		--
	--	--	--	--		--
	--	--	--	--		--
	--	--	--	--		--
	--	--	--	--		--
	--	--	--	--		--
	--	--	--	--		--
	--	--	--	--		--
	--	--	--	--		--
	--	--	--	--		--
	--	--	--	--		--
	--	--	--	--		--
	--	--	--	--		--
	--	--	--	--		--
	--	--	--	--		--
	--	--	--	--		--
	--	--	--	--		--
	--	--	--	--		--
	--	--	--	--		--
	--	--	--	--		--
	--	--	--	--		--
	--	--	--	--		--
	--	--	--	--		--
	--	--	--	--		--
	--	--	--	--		--
	--	--	--	--		--
	--	--	--	--		--
	--	--	--	--		--
	--	--	--	--		--
	--	--	--	--		--
	--	--	--	--		--
	--	--	--	--		--
	--	--	--	--		--
	--	--	--	--		--
	--	--	--	--		--
	--	--	--	--		--
	--	--	--	--		--
	--	--	--	--		--
	--	--	--	--		--
	--	--	--	--		--
	--	--	--	--		--
	--	--	--	--		--
	--	--	--	--		--
	--	--	--	--		--
	--	--	--	--		--
	--	--	--	--		--
	--	--	--	--		--
	--	--	--	--		--
	--	--	--	--		--
	--	--	--	--		--
	--	--	--	--		--
	--	--	--	--		--
	--	--	--	--		--
	--	--	--	--		--
	--	--	--	--		--
	--	--	--	--		--
	--	--	--	--		--
	--	--	--	--		--
	--	--	--	--		--
	--	--	--	--		--
	--	--	--	--		--
	--	--	--	--		--
	--	--	--	--		--
	--	--	--	--		--
	--	--	--	--		--
	--	--	--	--		--
	--	--	--	--		--
	--	--	--	--		--
	--	--	--	--		--
	--	--	--	--		--
	--	--	--	--		--
	--	--	--	--		--
	--	--	--	--		--
	--	--	--	--		--
	--	--	--	--		--
	--	--	--	--		--
	--	--	--	--		--
	--	--	--	--		--
	--	--	--	--		--
	--	--	--	--		--
	--	--	--	--		--
	--	--	--	--		--
	--	--	--	--		--
	--	--	--	--		--
	--	--	--	--		--
	--	--	--	--		--
	--	--	--	--		--
	--	--	--	--		--
	--	--	--	--		--
	--	--	--	--		--
	--	--	--	--		--
	--	--	--	--		--
	--	--	--	--		--
	--	--	--	--		--
	--	--	--	--		--
	--	--	--	--		--
	--	--	--	--		--
	--	--	--	--		--
	--	--	--	--		--
	--	--	--	--		--
	--	--	--	--		--
	--	--	--	--		--
	--	--	--	--		--
	--	--	--	--		--
	--	--	--	--		--
	--	--	--	--		--
	--	--	--	--		--
	--	--	--	--		--
	--	--	--	--		--
	--	--	--	--		--
	--	--	--	--		--
	--	--	--	--		--
	--	--	--	--		--
	--	--	--	--		--
	--	--	--	--		--
	--	--	--	--		--
	--	--	--	--		--
	--	--	--	--		--
	--	--	--	--		--
	--	--	--	--		--
	--	--	--	--		--
	--	--	--	--		--
	--	--	--	--		--
	--	--	--	--		--
	--	--	--	--		--
	--	--	--	--		--
	--	--	--	--		--
	--	--	--	--		--
	--	--	--	--		--
	--	--	--	--		--
	--	--	--	--		--
	--	--	--	--		--
	--	--	--	--		--
	--	--	--	--		--
	--	--	--	--		--
	--	--	--	--		--
	--	--	--	--		--
	--	--	--	--		--
	--	--	--	--		--
	--	--	--	--		--
	--	--	--	--		--
	--	--	--	--		--
	--	--	--	--		--
	--	--	--	--		--
	--	--	--	--		--
	--	--	--	--		--
	--	--	--	--		--
	--	--	--	--		--
	--	--	--	--		--
	--	--	--	--		--
	--	--	--	--		--
	--	--	--	--		--
	--	--	--	--		--
	--	--	--	--		--
	--	--	--	--		--
	--	--	--	--		--
	--	--	--	--		--
	--	--	--	--		--
	--	--	--	--		--
	--	--	--	--		--
	--	--	--	--		--
	--	--	--	--		--
	--	--	--	--		--
	--	--	--	--		--
	--	--	--	--		--
	--	--	--	--		--
	--	--	--	--		--
	--	--	--	--		--
	--	--	--	--		--
	--	--	--	--		--
	--	--	--	--		--
	--	--	--	--		--
	--	--	--	--		--
	--	--	--	--		--
	--	--	--	--		--
	--	--	--	--		--
	--	--	--	--		--
	--	--	--	--		--
	--	--	--	--		--
	--	--	--	--		--
	--	--	--	--		--
	--	--	--	--		--
	--	--	--	--		--
	--	--	--	--		--
	--	--	--	--		--
	--	--	--	--		--
	--	--	--	--		--
	--	--	--	--		--
	--	--	--	--		--
	--	--	--	--		--
	--	--	--	--		--
	--	--	--	--		--
	--	--	--	--		--
	--	--	--	--		--
	--	--	--	--		--
	--	--	--	--		--
	--	--	--	--		--
	--	--	--	--		--
	--	--	--	--		--
	--	--	--	--		--
	--	--	--	--		--
	--	--	--	--		--
	--	--	--	--		--
	--	--	--	--		--
	--	--	--	--		--
	--	--	--	--		--
	--	--	--	--		--
	--	--	--	--		--
	--	--	--	--		--
	--	--	--	--		--
	--	--	--	--		--
	--	--	--	--		--
	--	--	--	--		--
	--	--	--	--		--
	--	--	--	--		--
	--	--	--	--		--
	--	--	--	--		--
	--	--	--	--		--
	--	--	--	--		--
	--	--	--	--		--
	--	--	--	--		--
	--	--	--	--		--
	--	--	--	--		--
	--	--	--	--		--
	--	--	--	--		--
	--	--	--	--		--
	--	--	--	--		--
	--	--	--	--		--
	--	--	--	--		--
	--	--	--	--		--
	--	--	--	--		--
	--	--	--	--		--
	--	--	--	--		--
	--	--	--	--		--
	--	--	--	--		--
	--	--	--	--		--
	--	--	--	--		--
	--	--	--	--		--
	--	--	--	--		--
	--	--	--	--		--
	--	--	--	--		--
	--	--	--	--		--
	--	--	--	--		--
	--	--	--	--		--
	--	--	--	--		--
	--	--	--	--		--
	--	--	--	--		--
	--	--	--	--		--
	--	--	--	--		--
	--	--	--	--		--
	--	--	--	--		--
	--	--	--	--		--
	--	--	--	--		--
	--	--	--	--		--
	--	--	--	--		--
	--	--	--	--		--
	--	--	--	--		--
	--	--	--	--		--
	--	--	--	--		--
	--	--	--	--		--
	--	--	--	--		--
	--	--	--	--		--
[truncated: 27,915 more rows]

## Sheet: Panel b
Magnetic field	100	150	200	250	Magnetic field	300
-13.9125	15871.4	17807.9	19262.8	20874.1	-13.6125	22675.8
-13.875	15838.5	17746.9	19216.5	20826.8	-13.575	22758.5
-13.8375	15814.9	17700.2	19175.5	20821	-13.5375	22703.9
-13.8	15779.1	17667.1	19148.4	20797.9	-13.5	22635.5
-13.7625	15731.8	17629.7	19106.2	20779.6	-13.4625	22602.4
-13.725	15673.2	17579.5	19058.1	20735.3	-13.425	22530.3
-13.6875	15623.1	17526.2	19007.3	20673.6	-13.3875	22459.1
-13.65	15593.9	17490.3	18965.9	20636.1	-13.35	22419.9
-13.6125	15569.6	17466.6	18909.2	20606.1	-13.3125	22345.9
-13.575	15529.5	17431.4	18893.9	20557.1	-13.275	22283.4
-13.5375	15478.7	17387.6	18861.2	20483.8	-13.2375	22231.7
-13.5	15418	17340.3	18831.4	20432.7	-13.2	22206.3
-13.4625	15374.3	17302.2	18803.8	20408.7	-13.1625	22192.5
-13.425	15324.4	17272.8	18762.5	20366.5	-13.125	22130.1
-13.3875	15268.6	17231	18722.4	20326.8	-13.0875	22062.1
-13.35	15230.8	17178.7	18678.1	20277.8	-13.05	22034.9
-13.3125	15183.7	17131.3	18607.1	20242.2	-13.0125	22010.6
-13.275	15143	17083.9	18552.1	20189.4	-12.975	21981.2
-13.2375	15104.4	17045.9	18520.6	20142.1	-12.9375	21898.7
-13.2	15054.5	17022.2	18469.8	20104.7	-12.9	21833.6
-13.1625	15013.8	16983.4	18401.7	20060.4	-12.8625	21791.7
-13.125	14981.7	16931.2	18340.2	20020.1	-12.825	21739.4
-13.0875	14938.1	16880.9	18303.8	19970	-12.7875	21698.6
-13.05	14891.1	16836.5	18260.3	19936.4	-12.75	21630.7
-13.0125	14846.2	16780.5	18211.7	19901.7	-12.7125	21583
-12.975	14796.3	16725.4	18161.8	19830.5	-12.675	21563.7
-12.9375	14746.9	16679.5	18125.5	19777.5	-12.6375	21535.5
-12.9	14703.4	16625.8	18090	19743.9	-12.6	21482.9
-12.8625	14655.8	16565.6	18050.9	19693.8	-12.5625	21425.5
-12.825	14620.9	16511.9	18006.7	19627.6	-12.525	21381.8
-12.7875	14576.6	16471.7	17949.4	19592.9	-12.4875	21292.2
-12.75	14527.4	16413	17906.1	19546.9	-12.45	21203.9
-12.7125	14470.3	16375	17863.3	19509.3	-12.4125	21138.8
-12.675	14411.9	16339.2	17833.6	19462.5	-12.375	21111.8
-12.6375	14368.4	16296.9	17815.4	19438.5	-12.3375	21096.3
-12.6	14335.7	16262.6	17787.8	19393.5	-12.3	21070.3
-12.5625	14296.6	16227.5	17742.9	19337.7	-12.2625	21044
-12.525	14252.6	16176.7	17693.1	19272.4	-12.225	20987.9
-12.4875	14217.6	16121.6	17641.7	19236.9	-12.1875	20899.7
-12.45	14162.2	16075.2	17600.4	19206.3	-12.15	20857.5
-12.4125	14106.6	16019.3	17573.7	19170.8	-12.1125	20827.3
-12.375	14063.2	15975.7	17553.4	19131.5	-12.075	20778.7
-12.3375	14010.5	15926.3	17502	19067	-12.0375	20736.8
-12.3	13964.8	15885.5	17443.5	19018.3	-12	20699.1
-12.2625	13909.3	15847.6	17395.7	18985.7	-11.9625	20696.1
-12.225	13868.1	15800.5	17360.2	18952.3	-11.925	20684.7
-12.1875	13821.8	15756.9	17309.6	18905.2	-11.8875	20642
-12.15	13775.5	15721.2	17265.5	18849.9	-11.85	20592.9
-12.1125	13731.4	15698.3	17218.6	18818.1	-11.8125	20572.5
-12.075	13699.5	15668.3	17151.4	18798.4	-11.775	20561.2
-12.0375	13675.5	15616.1	17111.6	18777.3	-11.7375	20515.5
-12	13640.1	15577.6	17082.1	18727.4	-11.7	20470.3
-11.9625	13590.9	15539.6	17054.6	18681.2	-11.6625	20442.4
-11.925	13544.1	15483.3	17027.1	18658.5	-11.625	20417.5
-11.8875	13494.3	15426	16988.2	18614.4	-11.5875	20375.9
-11.85	13454.4	15379.6	16952.7	18583	-11.55	20306.2
-11.8125	13404.6	15310.2	16934.7	18562.8	-11.5125	20238.5
-11.775	13352.8	15257.5	16907.9	18502.6	-11.475	20183.6
-11.7375	13305.9	15225.3	16871.9	18437.5	-11.4375	20176.9
-11.7	13265.5	15175.4	16848.8	18389	-11.4	20151.1
-11.6625	13216.3	15117.5	16815.6	18360.1	-11.3625	20127.7
-11.625	13166.7	15069.8	16765.7	18334.6	-11.325	20076.5
-11.5875	13105.6	15032.6	16723.1	18285.6	-11.2875	20014.5
-11.55	13050.3	14965.6	16667.6	18219.7	-11.25	19950.9
-11.5125	12998.4	14922	16599.8	18184.3	-11.2125	19908.4
-11.475	12966	14866.5	16558.7	18128.7	-11.175	19900.1
-11.4375	12925.4	14820.1	16516.2	18087.5	-11.1375	19878.9
-11.4	12867.8	14770.2	16472.3	18056.3	-11.1	19860.7
-11.3625	12824.5	14735.3	16426.9	18035.3	-11.0625	19831.6
-11.325	12783.5	14698.1	16375	18027.2	-11.025	19810.5
-11.2875	12748.7	14654.5	16324.5	17984.6	-10.9875	19786.3
-11.25	12711.1	14599	16300.7	17926.7	-10.95	19775.2
-11.2125	12670.6	14544.1	16282	17880.6	-10.9125	19728.9
-11.175	12618.2	14494.3	16247.4	17830	-10.875	19668.3
-11.1375	12569.2	14459.3	16211.4	17797.5	-10.8375	19608.4
-11.1	12525.4	14403.8	16162.4	17789.5	-10.8	19568.9
-11.0625	12473.5	14360.3	16117	17765.6	-10.7625	19536
-11.025	12412.6	14316.2	16067.3	17715.8	-10.725	19498.7
-10.9875	12360.7	14267	16031.3	17686.2	-10.6875	19461
-10.95	12314.6	14231.5	15970.1	17655.8	-10.65	19425.7
-10.9125	12271.3	14185.8	15911.1	17614.7	-10.6125	19405.5
-10.875	12236.6	14153.2	15881.6	17577.8	-10.575	19382.7
-10.8375	12187	14112.5	15853.6	17537.4	-10.5375	19390.5
-10.8	12131.9	14049.1	15821.2	17515	-10.5	19389.7
-10.7625	12097.1	14011.4	15801.8	17466	-10.4625	19360.7
-10.725	12073.3	13967.9	15781.6	17399.6	-10.425	19323.4
-10.6875	12035.2	13938.7	15739.9	17359.3	-10.3875	19273.3
-10.65	11998.8	13894.7	15691.7	17334	-10.35	19253.5
-10.6125	11932.2	13845.5	15652.3	17308.1	-10.3125	19243.8
-10.575	11862.9	13807.8	15632.1	17285.6	-10.275	19197.7
-10.5375	11825.3	13758.1	15586.9	17274.9	-10.2375	19147.4
-10.5	11782.1	13717	15546.6	17258.2	-10.2	19095.6
-10.4625	11736	13671.3	15512.9	17240.9	-10.1625	19042.3
-10.425	11701.4	13638.8	15497.8	17201.2	-10.125	18987
-10.3875	11672.3	13607.3	15470.6	17165.9	-10.0875	18973.2
-10.35	11632	13551.9	15406.6	17114.7	-10.05	18973.7
-10.3125	11585.9	13491.4	15361.4	17074.4	-10.0125	18971.5
-10.275	11556.9	13455.4	15324	17051.3	-9.975	18942.1
-10.2375	11516.6	13414.8	15290.3	17031.1	-9.9375	18906.4
-10.2	11462.1	13366.3	15275.8	16994.4	-9.9	18912.8
-10.1625	11406.9	13340	15248.6	16950.5	-9.8625	18914.7
-10.125	11363.3	13307.5	15219.2	16919.5	-9.825	18898.6
-10.0875	11322.9	13259	15166.1	16899.3	-9.7875	18874.6
-10.05	11268.9	13198	15144.6	16856.8	-9.75	18872.2
-10.0125	11216.6	13146	15108.8	16828	-9.7125	18851
-9.975	11167.8	13093.6	15048.4	16809.4	-9.675	18834.7
-9.9375	11116.1	13042.8	14997.6	16772.7	-9.6375	18790.5
-9.9	11067.3	13001.8	14986.7	16726.7	-9.6	18752.1
-9.8625	11018.4	12969.8	14965.3	16671.3	-9.5625	18715.9
-9.825	10970.1	12940.8	14909.4	16635.3	-9.525	18681.7
-9.7875	10940.6	12899.7	14876.5	16620.9	-9.4875	18657.7
-9.75	10900.8	12858.7	14836.2	16590	-9.45	18635.7
-9.7125	10842.9	12813	14811.2	16544	-9.4125	18593.4
-9.675	10791.8	12772	14790.4	16512.3	-9.375	18583.1
-9.6375	10762.3	12725.8	14766.8	16480.7	-9.3375	18559.1
-9.6	10736.3	12673.9	14723	16435.4	-9.3	18522.8
-9.5625	10684.6	12616.4	14675.8	16409.5	-9.2625	18472.7
-9.525	10621.6	12549.8	14618.3	16383.7	-9.225	18453.7
-9.4875	10570.4	12498.4	14573.3	16352.7	-9.1875	18416.2
-9.45	10524.5	12460.9	14527.3	16314	-9.15	18364.7
-9.4125	10487.5	12431.2	14488.1	16293.9	-9.1125	18317.6
-9.375	10452.5	12401.7	14450.7	16281	-9.075	18295
-9.3375	10400.3	12361.2	14403.5	16255.1	-9.0375	18273.8
-9.3	10360.6	12315.1	14377.1	16235	-9	18265.7
-9.2625	10336.9	12283.2	14355.1	16212	-8.9625	18247.5
-9.225	10291	12250.8	14326.3	16212.7	-8.925	18251.7
-9.1875	10233.7	12207.5	14293.5	16194.8	-8.8875	18250.9
-9.15	10176.4	12167.1	14272.7	16158.2	-8.85	18252.9
-9.1125	10138.9	12124.4	14248.5	16132.4	-8.8125	18236.8
-9.075	10107.3	12086.3	14228.4	16098.7	-8.775	18234.4
-9.0375	10075.5	12045.9	14199.1	16073.5	-8.7375	18232.1
-9	10030.1	11999.8	14169.7	16045.5	-8.7	18255.7
-8.9625	9972.77	11951.3	14128.3	16008.9	-8.6625	18249.2
-8.925	9921.2	11899.6	14090.3	15968.8	-8.625	18207.2
-8.8875	9874.87	11862	14057.6	15954.4	-8.5875	18166
-8.85	9828.99	11829.1	14028.2	15938	-8.55	18124.5
-8.8125	9774.54	11804	13992.6	15912.9	-8.5125	18089
-8.775	9717.3	11768.8	13969.6	15875.7	-8.475	18058.6
-8.7375	9677.04	11731.3	13948.3	15830.4	-8.4375	18018.2
-8.7	9647.84	11676.2	13896.7	15796	-8.4	18002.2
-8.6625	9607.6	11633	13835.2	15781.7	-8.3625	17990.5
-8.625	9556.53	11601.2	13794.4	15762.4	-8.325	17976.6
-8.5875	9504.93	11560.8	13764.5	15722.2	-8.2875	17981.5
-8.55	9448.1	11519.9	13735.2	15685.7	-8.25	17973.4
-8.5125	9404.68	11477.2	13712.7	15668.5	-8.2125	17961
-8.475	9350.31	11419.3	13701.2	15651.4	-8.175	17943.5
-8.4375	9307.27	11378.9	13683.4	15634.2	-8.1375	17910.9
-8.4	9269.97	11344.3	13643.2	15626.5	-8.1	17882.6
-8.3625	9227.36	11321	13589.8	15586.4	-8.0625	17842.2
-8.325	9186.83	11291.6	13546.2	15541.3	-8.025	17811
-8.2875	9130.01	11252.2	13519.2	15504	-7.9875	17802.3
-8.25	9081.35	11208.5	13504.8	15470.5	-7.95	17782.7
-8.2125	9041.16	11174.9	13483	15456.1	-7.9125	17729.9
-8.175	8998.19	11125	13442.3	15445.5	-7.875	17693
-8.1375	8949.5	11081.8	13398.6	15440.5	-7.8375	17686.4
-8.1	8909	11041.5	13364.2	15414.8	-7.8	17687.1
-8.0625	8863.16	11004.1	13339.5	15389	-7.7625	17686.3
-8.025	8820.61	10969.5	13322.3	15369.1	-7.725	17655.9
-7.9875	8774	10920.6	13304	15354.8	-7.6875	17627.1
-7.95	8731.41	10871.3	13248.9	15335.6	-7.65	17601
-7.9125	8694.1	10828.1	13198.4	15309.8	-7.6125	17584.4
-7.875	8645.49	10799.2	13172.6	15267.6	-7.575	17564.9
-7.8375	8622.37	10773.1	13160	15253.3	-7.5375	17549.6
-7.8	8594.03	10730	13128.5	15237	-7.5	17550.2
-7.7625	8536.11	10684	13098.1	15222.6	-7.4625	17568.2
-7.725	8478.99	10640.5	13066.6	15217.7	-7.425	17575.5
-7.6875	8427.18	10608.7	13036.2	15203.4	-7.3875	17554.6
-7.65	8389.93	10577.4	13012.7	15187.8	-7.35	17519.8
-7.6125	8338.45	10528.1	12994.4	15161.3	-7.3125	17487.3
-7.575	8290.25	10478.9	12959.5	15145	-7.275	17460.4
-7.5375	8241.62	10436.3	12928.6	15107.1	-7.2375	17435.7
-7.5	8195.53	10401.7	12888.5	15070.8	-7.2	17408.9
-7.4625	8160.76	10370	12844.4	15030	-7.1625	17377.1
-7.425	8118.22	10332.1	12810.6	15013.8	-7.125	17366.3
-7.3875	8069.62	10286.2	12789.5	14996.6	-7.0875	17354.1
-7.35	8035.25	10245.9	12768.8	14971.8	-7.05	17331
-7.3125	7998	10211.4	12751.1	14963.2	-7.0125	17305
-7.275	7957.94	10182.1	12736.3	14935.5	-6.975	17249.5
-7.2375	7909.04	10156	12711.7	14921.2	-6.9375	17200.5
-7.2	7871.82	10110.2	12671.6	14913.5	-6.9	17175.3
-7.1625	7820.09	10069.1	12641.3	14907.8	-6.8625	17174.4
-7.125	7783.21	10034.9	12623.6	14888.1	-6.825	17164.3
-7.0875	7740	9997.54	12602.5	14871.5	-6.7875	17143.3
-7.05	7694.3	9965.45	12587.6	14848.9	-6.75	17113
-7.0125	7642.91	9939.85	12569.3	14840.3	-6.7125	17098.7
-6.975	7599.74	9907.76	12531.6	14817.7	-6.675	17084.2
-6.9375	7559.35	9864.69	12487	14789.1	-6.6375	17048.9
-6.9	7527.55	9818.81	12460.7	14763.6	-6.6	17023.7
-6.8625	7498.86	9795.66	12445.3	14749.4	-6.5625	17008.5
-6.825	7456.02	9772.11	12425.8	14756.7	-6.525	16971.1
-6.7875	7401.49	9740.44	12393.3	14751	-6.4875	16918.6
-6.75	7349.86	9700.27	12387	14735.4	-6.45	16887.8
-6.7125	7312.66	9660.07	12356.8	14711.9	-6.4125	16895.6
-6.675	7286.86	9636.52	12328.2	14684.3	-6.375	16884.7
-6.6375	7261.05	9607.7	12306.5	14677.9	-6.3375	16870.4
-6.6	7217.92	9569.97	12294.6	14678.9	-6.3	16870.4
-6.5625	7166.9	9535.48	12258.7	14669.7	-6.2625	16861
-6.525	7129.48	9518.45	12241.5	14656.3	-6.225	16850.3
-6.4875	7086.33	9486.78	12226.1	14649.9	-6.1875	16851.7
-6.45	7046.4	9460.4	12205.6	14628	-6.15	16843
-6.4125	7014.6	9431.59	12184	14607.3	-6.1125	16830.8
-6.375	6980.31	9405.24	12158.2	14576.9	-6.075	16828.7
-6.3375	6954.2	9373.61	12130.9	14545.5	-6.0375	16825
-6.3	6906.05	9344.83	12113.2	14520.7	-6	16825.6
-6.2625	6851.64	9299	12096.1	14529.9	-5.9625	16822.7
-6.225	6803.2	9266.57	12064.6	14523.9	-5.925	16802.7
-6.1875	6765.49	9234.95	12031.1	14496	-5.8875	16773.2
-6.15	6734.06	9211.06	12016.8	14479.2	-5.85	16753.1
-6.1125	6699.5	9188.37	11998	14461.4	-5.8125	16722.9
-6.075	6659.59	9162.05	11991.3	14447.5	-5.775	16711.4
-6.0375	6613.4	9133.26	11975.9	14442.4	-5.7375	16704.2
-6	6573.5	9104.11	11949.7	14436.4	-5.7	16695.5
-5.9625	6545.18	9086.68	11937.3	14445	-5.6625	16668.9
-5.925	6521.97	9061.15	11928.2	14437.4	-5.625	16650.4
-5.8875	6495.92	9037.67	11915.2	14414.6	-5.5875	16626
-5.85	6464.52	9011.76	11897.6	14389.9	-5.55	16603
-5.8125	6424.61	8988.29	11876.1	14380.7	-5.5125	16573.7
-5.775	6389.83	8956.71	11847.5	14378.8	-5.475	16547.2
-5.7375	6366.91	8927.96	11832.1	14376	-5.4375	16512
-5.7	6332.4	8904.11	11828.8	14375.8	-5.4	16489.1
-5.6625	6300.73	8883.88	11815.8	14363.7	-5.3625	16481.9
-5.625	6277.84	8862.89	11797.7	14354.9	-5.325	16486.2
-5.5875	6243.35	8834.53	11793.3	14342.9	-5.2875	16484.7
-5.55	6220.45	8819.59	11804.7	14335.3	-5.25	16467.5
-5.5125	6197.27	8807.86	11803.2	14346.7	-5.2125	16432.4
-5.475	6165.62	8779.14	11800.4	14344.2	-5.175	16403.9
-5.4375	6133.99	8758.53	11787.4	14338.5	-5.1375	16385.1
-5.4	6111.09	8738.69	11780.7	14344.6	-5.1	16377.3
-5.3625	6077.16	8715.65	11765.4	14341.7	-5.0625	16358.6
-5.325	6045.79	8689.01	11753.5	14333.5	-5.025	16339.4
-5.2875	6019.55	8674.84	11738.1	14318	-4.9875	16327.9
-5.25	5985.36	8662.38	11726.2	14295.6	-4.95	16324.5
-5.2125	5950.67	8650.29	11716.1	14277.9	-4.9125	16303.7
-5.175	5921.9	8632.55	11718.5	14272.6	-4.875	16298.1
-5.1375	5895.94	8614.8	11711.3	14278.3	-4.8375	16296.7
-5.1	5873.31	8597.06	11693.6	14283.7	-4.8	16270.9
-5.0625	5849.95	8596.69	11669.3	14280.9	-4.7625	16241.5
-5.025	5832.5	8584.64	11665.5	14280	-4.725	16217.9
-4.9875	5812.45	8567.27	11666.8	14285.7	-4.6875	16200.8
-4.95	5786.77	8555.18	11661.1	14288.4	-4.65	16165.9
-4.9125	5752.11	8540.68	11659.6	14284.9	-4.6125	16133
-4.875	5729.25	8537.1	11670.5	14283	-4.575	16110.2
-4.8375	5711.81	8525.41	11666.1	14277.3	-4.5375	16070.9
-4.8	5694.62	8510.5	11665.1	14265.7	-4.5	16044.6
-4.7625	5685.41	8498.82	11668.8	14258.7	-4.4625	16016
-4.725	5671.03	8497.34	11671.2	14250.6	-4.425	15999
-4.6875	5650.52	8499.46	11680.5	14243.7	-4.3875	15977.6
-4.65	5621.79	8493.42	11693.8	14238.3	-4.35	15957
-4.6125	5595.91	8481	11695.1	14248.5	-4.3125	15927
-4.575	5570.01	8474.59	11686	14254.6	-4.275	15883.6
-4.5375	5555.18	8465.38	11678.8	14243.2	-4.2375	15845.1
-4.5	5540.57	8459.36	11675	14231.7	-4.2	15819.5
-4.4625	5528.8	8459	11681.5	14221.9	-4.1625	15804.5
-4.425	5517.04	8463.55	11681	14210.4	-4.125	15781.2
-4.3875	5502.45	8457.54	11673.8	14218.3	-4.0875	15759.8
-4.35	5501.73	8456.07	11672.7	14221.5	-4.05	15737.2
-4.3125	5489.97	8446.87	11679.3	14214.5	-4.0125	15691.7
-4.275	5475.16	8451.42	11686.8	14200.7	-3.975	15648.3
-4.2375	5454.69	8456.72	11700	14209.3	-3.9375	15604.1
-4.2	5437.77	8464.83	11719.5	14214.8	-3.9	15572.9
-4.1625	5429.07	8475.42	11745.8	14210.7	-3.8625	15540.2
-4.125	5420.15	8480.32	11770.4	14196.3	-3.825	15502
-4.0875	5416.85	8488.07	11774	14192.8	-3.7875	15469.9
-4.05	5413.8	8504.29	11784.9	14186.9	-3.75	15431.7
-4.0125	5402.07	8509.95	11797.1	14175	-3.7125	15384.8
-3.975	5387.48	8508.85	11816	14166.3	-3.675	15348
-3.9375	5384.68	8519.79	11828.7	14157.1	-3.6375	15306.8
-3.9	5381.61	8536.36	11837.2	14145.6	-3.6	15262.4
-3.8625	5381.39	8558.61	11840.8	14134.2	-3.5625	15209.9
-3.825	5387.03	8563.16	11846	14130.5	-3.525	15163.2
-3.7875	5383.98	8574.1	11855.3	14135	-3.4875	15128.3
-3.75	5375.29	8587.47	11874.7	14132.5	-3.45	15088.1
-3.7125	5366.6	8606.51	11889.7	14131.3	-3.4125	15043.4
-3.675	5360.72	8634.36	11900	14125.5	-3.375	14999.6
-3.6375	5368.49	8656.58	11917.8	14113.5	-3.3375	14957.8
-3.6	5368.26	8675.25	11942.9	14101.3	-3.3	14920.5
-3.5625	5376.24	8703.12	11962.3	14086	-3.2625	14870.8
-3.525	5381.87	8728.54	11981.1	14072.2	-3.225	14812.9
-3.4875	5387.29	8747.94	12004.6	14051.2	-3.1875	14756.4
-3.45	5400.91	8786.71	12021.1	14025.5	-3.15	14713.5
-3.4125	5400.69	8822.66	12038.9	13996	-3.1125	14666.1
-3.375	5403.26	8852.94	12049.2	13981.7	-3.075	14620.3
-3.3375	5414.07	8883.64	12064.1	13972	-3.0375	14555.2
-3.3	5419.23	8913.51	12086.3	13957.6	-3	14483.3
-3.2625	5427.68	8947.01	12110.3	13947.9	-2.9625	14407.6
-3.225	5438.71	8987.8	12132.5	13933.6	-2.925	14344.9
-3.1875	5452.32	9038.23	12150.3	13923.9	-2.8875	14288.5
-3.15	5466.19	9079.76	12171.9	13903.3	-2.85	14237.1
-3.1125	5479.79	9124.49	12198.2	13876.7	-2.8125	14180.8
-3.075	5496.44	9166.03	12225.5	13853.8	-2.775	14114.7
-3.0375	5510.05	9210.39	12254.6	13824.4	-2.7375	14035.7
-3	5532.32	9257.94	12281.3	13790.3	-2.7	13947.1
-2.9625	5551.56	9296.26	12296.7	13755.2	-2.6625	13861.8
-2.925	5567.99	9349.04	12316	13714.4	-2.625	13776.1
-2.8875	5593.08	9396.61	12333.8	13673	-2.5875	13696.7
-2.85	5612.8	9448.94	12341.2	13636.1	-2.55	13619.4
-2.8125	5640.7	9499.3	12347.6	13603.3	-2.5125	13537.8
-2.775	5671.44	9549.24	12365.9	13563.7	-2.475	13455
-2.7375	5702.16	9602.4	12383.5	13528	-2.4375	13369.5
-2.7	5735.68	9657.53	12397.1	13490.7	-2.4	13280.6
-2.6625	5760.77	9724.79	12412	13455	-2.3625	13195.6
-2.625	5783.02	9785.94	12411	13414.3	-2.325	13109.7
-2.5875	5802.47	9847.12	12425.8	13363	-2.2875	13019.2
-2.55	5821.65	9913.89	12438.9	13304.8	-2.25	12919.8
-2.5125	5849.05	9983.93	12447.5	13244.5	-2.2125	12818
-2.475	5885.63	10047.9	12443.7	13195.8	-2.175	12711.9
-2.4375	5927.33	10109	12443.8	13137.2	-2.1375	12604.6
-2.4	5972.34	10173	12437.1	13071.9	-2.1	12496.9
-2.3625	6022.72	10248.6	12427	12999.7	-2.0625	12391.5
-2.325	6072.82	10332.6	12407.9	12936.6	-2.025	12291.3
-2.2875	6140.33	10407.8	12391.6	12875.2	-1.9875	12189.4
-2.25	6221.38	10485.3	12383.8	12804.4	-1.95	12084.2
-2.2125	6302.67	10575	12369.8	12729	-1.9125	11965
-2.175	6372.71	10668.9	12357.4	12649.1	-1.875	11845.3
-2.1375	6456.81	10761.4	12343.5	12570.9	-1.8375	11735.6
-2.1	6540.91	10844.5	12319.3	12490.7	-1.8	11612.8
-2.0625	6636.51	10925.7	12290.2	12412.6	-1.7625	11488.7
-2.025	6731.54	11008.7	12269.4	12330.1	-1.725	11354.8
-1.9875	6841.21	11109.6	12235.1	12248.8	-1.6875	11219.1
-1.95	6972.78	11208.5	12205.4	12157.4	-1.65	11088.3
-1.9125	7115.87	11308.9	12176.8	12065.4	-1.6125	10950
-1.875	7273	11408.7	12146.5	11976.4	-1.575	10808.4
-1.8375	7449.81	11506.7	12106.6	11876.6	-1.5375	10667.4
-1.8	7638.17	11608.8	12058.9	11767.7	-1.5	10519.1
-1.7625	7834.96	11720.3	12010.7	11656.1	-1.4625	10370.4
-1.725	8037.37	11831.3	11963.1	11542.2	-1.425	10216.8
-1.6875	8247.87	11947.8	11903.1	11421.4	-1.3875	10062.2
-1.65	8458.7	12055.9	11836.2	11296.4	-1.35	9906.41
-1.6125	8657.92	12158.9	11762.3	11173.9	-1.3125	9749.29
-1.575	8851.88	12258.1	11678.6	11045.8	-1.275	9582.15
-1.5375	9045.46	12344.7	11589.6	10911.2	-1.2375	9410.76
-1.5	9244.62	12426.8	11497.1	10775	-1.2	9235.94
-1.4625	9457.84	12512.9	11397.5	10634.5	-1.1625	9050.46
-1.425	9685.5	12586.1	11290.4	10490.4	-1.125	8864.36
-1.3875	9946.46	12657.5	11180.2	10345	-1.0875	8673.93
-1.35	10227.1	12728.8	11061.1	10194.3	-1.05	8479.42
-1.3125	10535.8	12810.9	10936.3	10043.9	-1.0125	8280.58
-1.275	10856.1	12892.3	10803.8	9882.22	-0.975	8073.2
-1.2375	11181.6	12971.5	10667.2	9719.99	-0.9375	7863.15
-1.2	11506.6	13044.5	10518	9556.21	-0.9	7650.21
-1.1625	11823.6	13104	10367.6	9385.45	-0.8625	7426.63
-1.125	12120.4	13142.7	10207.3	9205.22	-0.825	7194.83
-1.0875	12418.8	13157.2	10039.8	9025.92	-0.7875	6954.92
-1.05	12714.8	13149.9	9858.92	8837.65	-0.75	6709.06
-1.0125	13006.9	13133	9666.9	8647.48	-0.7125	6455.94
-0.975	13281.3	13095.4	9469.1	8453.65	-0.675	6196.12
-0.9375	13500.1	13029.3	9269.02	8252.69	-0.6375	5926.98
-0.9	13650.8	12920.6	9046.44	8045.31	-0.6	5648.27
-0.8625	13753.8	12785.2	8820.8	7833.56	-0.5625	5360.14
-0.825	13826.5	12619.8	8579.02	7609.56	-0.525	5062.58
-0.7875	13870.5	12424.7	8330.78	7381.51	-0.4875	4760.84
-0.75	13903.9	12201.4	8078.02	7146.57	-0.45	4444.71
-0.7125	13905.3	11947.1	7827.94	6907.8	-0.4125	4124.07
-0.675	13860.3	11667.3	7558.59	6661.98	-0.375	3794.72
-0.6375	13769.8	11357.5	7280.86	6404.24	-0.3375	3452.32
-0.6	13654.3	11010.9	6989.58	6137.1	-0.3	3104.28
-0.5625	13506.9	10626.1	6692.4	5862.9	-0.2625	2757.07
-0.525	13317.7	10212	6388.2	5576.5	-0.225	2407.08
-0.4875	13071.5	9757.63	6064.33	5277.95	-0.1875	2054.93
-0.45	12763.5	9261.19	5730	4967.58	-0.15	1716.65
-0.4125	12376.5	8734.41	5386.83	4644.75	-0.1125	1389.99
-0.375	11882.8	8166.32	5025.62	4301.95	-0.075	1107.7
-0.3375	11264.5	7545.68	4644.85	3949.04	-0.0375	897.571
-0.3	10527	6881.38	4248.38	3579.49	0	817.338
-0.2625	9666.91	6179.41	3824.08	3197.14	0.0375	897.571
-0.225	8672.81	5425.36	3378.89	2798.13	0.075	1107.7
-0.1875	7527.12	4628.55	2906.25	2388.92	0.1125	1389.99
-0.15	6223.33	3786.06	2404.13	1974.36	0.15	1716.65
-0.1125	4797.68	2912.7	1888.73	1563.42	0.1875	2054.93
-0.075	3330.47	2038.13	1382.62	1182.98	0.225	2407.08
-0.0375	2048.2	1289.7	957.097	885.634	0.2625	2757.07
0	1550.53	997.312	788.793	775.414	0.3	3104.28
0.0375	2048.2	1289.7	957.097	885.634	0.3375	3452.32
0.075	3330.47	2038.13	1382.62	1182.98	0.375	3794.72
0.1125	4797.68	2912.7	1888.73	1563.42	0.4125	4124.07
0.15	6223.33	3786.06	2404.13	1974.36	0.45	4444.71
0.1875	7527.12	4628.55	2906.25	2388.92	0.4875	4760.84
0.225	8672.81	5425.36	3378.89	2798.13	0.525	5062.58
0.2625	9666.91	6179.41	3824.08	3197.14	0.5625	5360.14
0.3	10527	6881.38	4248.38	3579.49	0.6	5648.27
0.3375	11264.5	7545.68	4644.85	3949.04	0.6375	5926.98
0.375	11882.8	8166.32	5025.62	4301.95	0.675	6196.12
0.4125	12376.5	8734.41	5386.83	4644.75	0.7125	6455.94
0.45	12763.5	9261.19	5730	4967.58	0.75	6709.06
0.4875	13071.5	9757.63	6064.33	5277.95	0.7875	6954.92
0.525	13317.7	10212	6388.2	5576.5	0.825	7194.83
0.5625	13506.9	10626.1	6692.4	5862.9	0.8625	7426.63
0.6	13654.3	11010.9	6989.58	6137.1	0.9	7650.21
0.6375	13769.8	11357.5	7280.86	6404.24	0.9375	7863.15
0.675	13860.3	11667.3	7558.59	6661.98	0.975	8073.2
0.7125	13905.3	11947.1	7827.94	6907.8	1.0125	8280.58
0.75	13903.9	12201.4	8078.02	7146.57	1.05	8479.42
0.7875	13870.5	12424.7	8330.78	7381.51	1.0875	8673.93
0.825	13826.5	12619.8	8579.02	7609.56	1.125	8864.36
0.8625	13753.8	12785.2	8820.8	7833.56	1.1625	9050.46
0.9	13650.8	12920.6	9046.44	8045.31	1.2	9235.94
0.9375	13500.1	13029.3	9269.02	8252.69	1.2375	9410.76
0.975	13281.3	13095.4	9469.1	8453.65	1.275	9582.15
1.0125	13006.9	13133	9666.9	8647.48	1.3125	9749.29
1.05	12714.8	13149.9	9858.92	8837.65	1.35	9906.41
1.0875	12418.8	13157.2	10039.8	9025.92	1.3875	10062.2
1.125	12120.4	13142.7	10207.3	9205.22	1.425	10216.8
1.1625	11823.6	13104	10367.6	9385.45	1.4625	10370.4
1.2	11506.6	13044.5	10518	9556.21	1.5	10519.1
1.2375	11181.6	12971.5	10667.2	9719.99	1.5375	10667.4
1.275	10856.1	12892.3	10803.8	9882.22	1.575	10808.4
1.3125	10535.8	12810.9	10936.3	10043.9	1.6125	10950
1.35	10227.1	12728.8	11061.1	10194.3	1.65	11088.3
1.3875	9946.46	12657.5	11180.2	10345	1.6875	11219.1
1.425	9685.5	12586.1	11290.4	10490.4	1.725	11354.8
1.4625	9457.84	12512.9	11397.5	10634.5	1.7625	11488.7
1.5	9244.62	12426.8	11497.1	10775	1.8	11612.8
1.5375	9045.46	12344.7	11589.6	10911.2	1.8375	11735.6
1.575	8851.88	12258.1	11678.6	11045.8	1.875	11845.3
1.6125	8657.92	12158.9	11762.3	11173.9	1.9125	11965
1.65	8458.7	12055.9	11836.2	11296.4	1.95	12084.2
1.6875	8247.87	11947.8	11903.1	11421.4	1.9875	12189.4
1.725	8037.37	11831.3	11963.1	11542.2	2.025	12291.3
1.7625	7834.96	11720.3	12010.7	11656.1	2.0625	12391.5
1.8	7638.17	11608.8	12058.9	11767.7	2.1	12496.9
1.8375	7449.81	11506.7	12106.6	11876.6	2.1375	12604.6
1.875	7273	11408.7	12146.5	11976.4	2.175	12711.9
1.9125	7115.87	11308.9	12176.8	12065.4	2.2125	12818
1.95	6972.78	11208.5	12205.4	12157.4	2.25	12919.8
1.9875	6841.21	11109.6	12235.1	12248.8	2.2875	13019.2
2.025	6731.54	11008.7	12269.4	12330.1	2.325	13109.7
2.0625	6636.51	10925.7	12290.2	12412.6	2.3625	13195.6
2.1	6540.91	10844.5	12319.3	12490.7	2.4	13280.6
2.1375	6456.81	10761.4	12343.5	12570.9	2.4375	13369.5
2.175	6372.71	10668.9	12357.4	12649.1	2.475	13455
2.2125	6302.67	10575	12369.8	12729	2.5125	13537.8
2.25	6221.38	10485.3	12383.8	12804.4	2.55	13619.4
2.2875	6140.33	10407.8	12391.6	12875.2	2.5875	13696.7
2.325	6072.82	10332.6	12407.9	12936.6	2.625	13776.1
2.3625	6022.72	10248.6	12427	12999.7	2.6625	13861.8
2.4	5972.34	10173	12437.1	13071.9	2.7	13947.1
2.4375	5927.33	10109	12443.8	13137.2	2.7375	14035.7
2.475	5885.63	10047.9	12443.7	13195.8	2.775	14114.7
2.5125	5849.05	9983.93	12447.5	13244.5	2.8125	14180.8
2.55	5821.65	9913.89	12438.9	13304.8	2.85	14237.1
2.5875	5802.47	9847.12	12425.8	13363	2.8875	14288.5
2.625	5783.02	9785.94	12411	13414.3	2.925	14344.9
2.6625	5760.77	9724.79	12412	13455	2.9625	14407.6
2.7	5735.68	9657.53	12397.1	13490.7	3	14483.3
2.7375	5702.16	9602.4	12383.5	13528	3.0375	14555.2
2.775	5671.44	9549.24	12365.9	13563.7	3.075	14620.3
2.8125	5640.7	9499.3	12347.6	13603.3	3.1125	14666.1
2.85	5612.8	9448.94	12341.2	13636.1	3.15	14713.5
2.8875	5593.08	9396.61	12333.8	13673	3.1875	14756.4
2.925	5567.99	9349.04	12316	13714.4	3.225	14812.9
2.9625	5551.56	9296.26	12296.7	13755.2	3.2625	14870.8
3	5532.32	9257.94	12281.3	13790.3	3.3	14920.5
3.0375	5510.05	9210.39	12254.6	13824.4	3.3375	14957.8
3.075	5496.44	9166.03	12225.5	13853.8	3.375	14999.6
3.1125	5479.79	9124.49	12198.2	13876.7	3.4125	15043.4
3.15	5466.19	9079.76	12171.9	13903.3	3.45	15088.1
3.1875	5452.32	9038.23	12150.3	13923.9	3.4875	15128.3
3.225	5438.71	8987.8	12132.5	13933.6	3.525	15163.2
3.2625	5427.68	8947.01	12110.3	13947.9	3.5625	15209.9
3.3	5419.23	8913.51	12086.3	13957.6	3.6	15262.4
3.3375	5414.07	8883.64	12064.1	13972	3.6375	15306.8
3.375	5403.26	8852.94	12049.2	13981.7	3.675	15348
3.4125	5400.69	8822.66	12038.9	13996	3.7125	15384.8
3.45	5400.91	8786.71	12021.1	14025.5	3.75	15431.7
3.4875	5387.29	8747.94	12004.6	14051.2	3.7875	15469.9
3.525	5381.87	8728.54	11981.1	14072.2	3.825	15502
3.5625	5376.24	8703.12	11962.3	14086	3.8625	15540.2
3.6	5368.26	8675.25	11942.9	14101.3	3.9	15572.9
3.6375	5368.49	8656.58	11917.8	14113.5	3.9375	15604.1
3.675	5360.72	8634.36	11900	14125.5	3.975	15648.3
3.7125	5366.6	8606.51	11889.7	14131.3	4.0125	15691.7
3.75	5375.29	8587.47	11874.7	14132.5	4.05	15737.2
3.7875	5383.98	8574.1	11855.3	14135	4.0875	15759.8
3.825	5387.03	8563.16	11846	14130.5	4.125	15781.2
3.8625	5381.39	8558.61	11840.8	14134.2	4.1625	15804.5
3.9	5381.61	8536.36	11837.2	14145.6	4.2	15819.5
3.9375	5384.68	8519.79	11828.7	14157.1	4.2375	15845.1
3.975	5387.48	8508.85	11816	14166.3	4.275	15883.6
4.0125	5402.07	8509.95	11797.1	14175	4.3125	15927
4.05	5413.8	8504.29	11784.9	14186.9	4.35	15957
4.0875	5416.85	8488.07	11774	14192.8	4.3875	15977.6
4.125	5420.15	8480.32	11770.4	14196.3	4.425	15999
4.1625	5429.07	8475.42	11745.8	14210.7	4.4625	16016
4.2	5437.77	8464.83	11719.5	14214.8	4.5	16044.6
4.2375	5454.69	8456.72	11700	14209.3	4.5375	16070.9
4.275	5475.16	8451.42	11686.8	14200.7	4.575	16110.2
4.3125	5489.97	8446.87	11679.3	14214.5	4.6125	16133
4.35	5501.73	8456.07	11672.7	14221.5	4.65	16165.9
4.3875	5502.45	8457.54	11673.8	14218.3	4.6875	16200.8
4.425	5517.04	8463.55	11681	14210.4	4.725	16217.9
4.4625	5528.8	8459	11681.5	14221.9	4.7625	16241.5
4.5	5540.57	8459.36	11675	14231.7	4.8	16270.9
4.5375	5555.18	8465.38	11678.8	14243.2	4.8375	16296.7
4.575	5570.01	8474.59	11686	14254.6	4.875	16298.1
4.6125	5595.91	8481	11695.1	14248.5	4.9125	16303.7
4.65	5621.79	8493.42	11693.8	14238.3	4.95	16324.5
4.6875	5650.52	8499.46	11680.5	14243.7	4.9875	16327.9
4.725	5671.03	8497.34	11671.2	14250.6	5.025	16339.4
4.7625	5685.41	8498.82	11668.8	14258.7	5.0625	16358.6
4.8	5694.62	8510.5	11665.1	14265.7	5.1	16377.3
4.8375	5711.81	8525.41	11666.1	14277.3	5.1375	16385.1
4.875	5729.25	8537.1	11670.5	14283	5.175	16403.9
4.9125	5752.11	8540.68	11659.6	14284.9	5.2125	16432.4
4.95	5786.77	8555.18	11661.1	14288.4	5.25	16467.5
4.9875	5812.45	8567.27	11666.8	14285.7	5.2875	16484.7
5.025	5832.5	8584.64	11665.5	14280	5.325	16486.2
5.0625	5849.95	8596.69	11669.3	14280.9	5.3625	16481.9
5.1	5873.31	8597.06	11693.6	14283.7	5.4	16489.1
5.1375	5895.94	8614.8	11711.3	14278.3	5.4375	16512
5.175	5921.9	8632.55	11718.5	14272.6	5.475	16547.2
5.2125	5950.67	8650.29	11716.1	14277.9	5.5125	16573.7
5.25	5985.36	8662.38	11726.2	14295.6	5.55	16603
5.2875	6019.55	8674.84	11738.1	14318	5.5875	16626
5.325	6045.79	8689.01	11753.5	14333.5	5.625	16650.4
5.3625	6077.16	8715.65	11765.4	14341.7	5.6625	16668.9
5.4	6111.09	8738.69	11780.7	14344.6	5.7	16695.5
5.4375	6133.99	8758.53	11787.4	14338.5	5.7375	16704.2
5.475	6165.62	8779.14	11800.4	14344.2	5.775	16711.4
5.5125	6197.27	8807.86	11803.2	14346.7	5.8125	16722.9
5.55	6220.45	8819.59	11804.7	14335.3	5.85	16753.1
5.5875	6243.35	8834.53	11793.3	14342.9	5.8875	16773.2
5.625	6277.84	8862.89	11797.7	14354.9	5.925	16802.7
5.6625	6300.73	8883.88	11815.8	14363.7	5.9625	16822.7
5.7	6332.4	8904.11	11828.8	14375.8	6	16825.6
5.7375	6366.91	8927.96	11832.1	14376	6.0375	16825
5.775	6389.83	8956.71	11847.5	14378.8	6.075	16828.7
5.8125	6424.61	8988.29	11876.1	14380.7	6.1125	16830.8
5.85	6464.52	9011.76	11897.6	14389.9	6.15	16843
5.8875	6495.92	9037.67	11915.2	14414.6	6.1875	16851.7
5.925	6521.97	9061.15	11928.2	14437.4	6.225	16850.3
5.9625	6545.18	9086.68	11937.3	14445	6.2625	16861
6	6573.5	9104.11	11949.7	14436.4	6.3	16870.4
6.0375	6613.4	9133.26	11975.9	14442.4	6.3375	16870.4
6.075	6659.59	9162.05	11991.3	14447.5	6.375	16884.7
6.1125	6699.5	9188.37	11998	14461.4	6.4125	16895.6
6.15	6734.06	9211.06	12016.8	14479.2	6.45	16887.8
6.1875	6765.49	9234.95	12031.1	14496	6.4875	16918.6
6.225	6803.2	9266.57	12064.6	14523.9	6.525	16971.1
6.2625	6851.64	9299	12096.1	14529.9	6.5625	17008.5
6.3	6906.05	9344.83	12113.2	14520.7	6.6	17023.7
6.3375	6954.2	9373.61	12130.9	14545.5	6.6375	17048.9
6.375	6980.31	9405.24	12158.2	14576.9	6.675	17084.2
6.4125	7014.6	9431.59	12184	14607.3	6.7125	17098.7
6.45	7046.4	9460.4	12205.6	14628	6.75	17113
6.4875	7086.33	9486.78	12226.1	14649.9	6.7875	17143.3
6.525	7129.48	9518.45	12241.5	14656.3	6.825	17164.3
6.5625	7166.9	9535.48	12258.7	14669.7	6.8625	17174.4
6.6	7217.92	9569.97	12294.6	14678.9	6.9	17175.3
6.6375	7261.05	9607.7	12306.5	14677.9	6.9375	17200.5
6.675	7286.86	9636.52	12328.2	14684.3	6.975	17249.5
6.7125	7312.66	9660.07	12356.8	14711.9	7.0125	17305
6.75	7349.86	9700.27	12387	14735.4	7.05	17331
6.7875	7401.49	9740.44	12393.3	14751	7.0875	17354.1
6.825	7456.02	9772.11	12425.8	14756.7	7.125	17366.3
6.8625	7498.86	9795.66	12445.3	14749.4	7.1625	17377.1
6.9	7527.55	9818.81	12460.7	14763.6	7.2	17408.9
6.9375	7559.35	9864.69	12487	14789.1	7.2375	17435.7
6.975	7599.74	9907.76	12531.6	14817.7	7.275	17460.4
7.0125	7642.91	9939.85	12569.3	14840.3	7.3125	17487.3
7.05	7694.3	9965.45	12587.6	14848.9	7.35	17519.8
7.0875	7740	9997.54	12602.5	14871.5	7.3875	17554.6
7.125	7783.21	10034.9	12623.6	14888.1	7.425	17575.5
7.1625	7820.09	10069.1	12641.3	14907.8	7.4625	17568.2
7.2	7871.82	10110.2	12671.6	14913.5	7.5	17550.2
7.2375	7909.04	10156	12711.7	14921.2	7.5375	17549.6
7.275	7957.94	10182.1	12736.3	14935.5	7.575	17564.9
7.3125	7998	10211.4	12751.1	14963.2	7.6125	17584.4
7.35	8035.25	10245.9	12768.8	14971.8	7.65	17601
7.3875	8069.62	10286.2	12789.5	14996.6	7.6875	17627.1
7.425	8118.22	10332.1	12810.6	15013.8	7.725	17655.9
7.4625	8160.76	10370	12844.4	15030	7.7625	17686.3
7.5	8195.53	10401.7	12888.5	15070.8	7.8	17687.1
7.5375	8241.62	10436.3	12928.6	15107.1	7.8375	17686.4
7.575	8290.25	10478.9	12959.5	15145	7.875	17693
7.6125	8338.45	10528.1	12994.4	15161.3	7.9125	17729.9
7.65	8389.93	10577.4	13012.7	15187.8	7.95	17782.7
7.6875	8427.18	10608.7	13036.2	15203.4	7.9875	17802.3
7.725	8478.99	10640.5	13066.6	15217.7	8.025	17811
7.7625	8536.11	10684	13098.1	15222.6	8.0625	17842.2
7.8	8594.03	10730	13128.5	15237	8.1	17882.6
7.8375	8622.37	10773.1	13160	15253.3	8.1375	17910.9
7.875	8645.49	10799.2	13172.6	15267.6	8.175	17943.5
7.9125	8694.1	10828.1	13198.4	15309.8	8.2125	17961
7.95	8731.41	10871.3	13248.9	15335.6	8.25	17973.4
7.9875	8774	10920.6	13304	15354.8	8.2875	17981.5
8.025	8820.61	10969.5	13322.3	15369.1	8.325	17976.6
8.0625	8863.16	11004.1	13339.5	15389	8.3625	17990.5
8.1	8909	11041.5	13364.2	15414.8	8.4	18002.2
8.1375	8949.5	11081.8	13398.6	15440.5	8.4375	18018.2
8.175	8998.19	11125	13442.3	15445.5	8.475	18058.6
8.2125	9041.16	11174.9	13483	15456.1	8.5125	18089
8.25	9081.35	11208.5	13504.8	15470.5	8.55	18124.5
8.2875	9130.01	11252.2	13519.2	15504	8.5875	18166
8.325	9186.83	11291.6	13546.2	15541.3	8.625	18207.2
8.3625	9227.36	11321	13589.8	15586.4	8.6625	18249.2
8.4	9269.97	11344.3	13643.2	15626.5	8.7	18255.7
8.4375	9307.27	11378.9	13683.4	15634.2	8.7375	18232.1
8.475	9350.31	11419.3	13701.2	15651.4	8.775	18234.4
8.5125	9404.68	11477.2	13712.7	15668.5	8.8125	18236.8
8.55	9448.1	11519.9	13735.2	15685.7	8.85	18252.9
8.5875	9504.93	11560.8	13764.5	15722.2	8.8875	18250.9
8.625	9556.53	11601.2	13794.4	15762.4	8.925	18251.7
8.6625	9607.6	11633	13835.2	15781.7	8.9625	18247.5
8.7	9647.84	11676.2	13896.7	15796	9	18265.7
8.7375	9677.04	11731.3	13948.3	15830.4	9.0375	18273.8
8.775	9717.3	11768.8	13969.6	15875.7	9.075	18295
8.8125	9774.54	11804	13992.6	15912.9	9.1125	18317.6
8.85	9828.99	11829.1	14028.2	15938	9.15	18364.7
8.8875	9874.87	11862	14057.6	15954.4	9.1875	18416.2
8.925	9921.2	11899.6	14090.3	15968.8	9.225	18453.7
8.9625	9972.77	11951.3	14128.3	16008.9	9.2625	18472.7
9	10030.1	11999.8	14169.7	16045.5	9.3	18522.8
9.0375	10075.5	12045.9	14199.1	16073.5	9.3375	18559.1
9.075	10107.3	12086.3	14228.4	16098.7	9.375	18583.1
9.1125	10138.9	12124.4	14248.5	16132.4	9.4125	18593.4
9.15	10176.4	12167.1	14272.7	16158.2	9.45	18635.7
9.1875	10233.7	12207.5	14293.5	16194.8	9.4875	18657.7
9.225	10291	12250.8	14326.3	16212.7	9.525	18681.7
9.2625	10336.9	12283.2	14355.1	16212	9.5625	18715.9
9.3	10360.6	12315.1	14377.1	16235	9.6	18752.1
9.3375	10400.3	12361.2	14403.5	16255.1	9.6375	18790.5
9.375	10452.5	12401.7	14450.7	16281	9.675	18834.7
9.4125	10487.5	12431.2	14488.1	16293.9	9.7125	18851
9.45	10524.5	12460.9	14527.3	16314	9.75	18872.2
9.4875	10570.4	12498.4	14573.3	16352.7	9.7875	18874.6
9.525	10621.6	12549.8	14618.3	16383.7	9.825	18898.6
9.5625	10684.6	12616.4	14675.8	16409.5	9.8625	18914.7
9.6	10736.3	12673.9	14723	16435.4	9.9	18912.8
9.6375	10762.3	12725.8	14766.8	16480.7	9.9375	18906.4
9.675	10791.8	12772	14790.4	16512.3	9.975	18942.1
9.7125	10842.9	12813	14811.2	16544	10.0125	18971.5
9.75	10900.8	12858.7	14836.2	16590	10.05	18973.7
9.7875	10940.6	12899.7	14876.5	16620.9	10.0875	18973.2
9.825	10970.1	12940.8	14909.4	16635.3	10.125	18987
9.8625	11018.4	12969.8	14965.3	16671.3	10.1625	19042.3
9.9	11067.3	13001.8	14986.7	16726.7	10.2	19095.6
9.9375	11116.1	13042.8	14997.6	16772.7	10.2375	19147.4
9.975	11167.8	13093.6	15048.4	16809.4	10.275	19197.7
10.0125	11216.6	13146	15108.8	16828	10.3125	19243.8
10.05	11268.9	13198	15144.6	16856.8	10.35	19253.5
10.0875	11322.9	13259	15166.1	16899.3	10.3875	19273.3
10.125	11363.3	13307.5	15219.2	16919.5	10.425	19323.4
10.1625	11406.9	13340	15248.6	16950.5	10.4625	19360.7
10.2	11462.1	13366.3	15275.8	16994.4	10.5	19389.7
10.2375	11516.6	13414.8	15290.3	17031.1	10.5375	19390.5
10.275	11556.9	13455.4	15324	17051.3	10.575	19382.7
10.3125	11585.9	13491.4	15361.4	17074.4	10.6125	19405.5
10.35	11632	13551.9	15406.6	17114.7	10.65	19425.7
10.3875	11672.3	13607.3	15470.6	17165.9	10.6875	19461
10.425	11701.4	13638.8	15497.8	17201.2	10.725	19498.7
10.4625	11736	13671.3	15512.9	17240.9	10.7625	19536
10.5	11782.1	13717	15546.6	17258.2	10.8	19568.9
10.5375	11825.3	13758.1	15586.9	17274.9	10.8375	19608.4
10.575	11862.9	13807.8	15632.1	17285.6	10.875	19668.3
10.6125	11932.2	13845.5	15652.3	17308.1	10.9125	19728.9
10.65	11998.8	13894.7	15691.7	17334	10.95	19775.2
10.6875	12035.2	13938.7	15739.9	17359.3	10.9875	19786.3
10.725	12073.3	13967.9	15781.6	17399.6	11.025	19810.5
10.7625	12097.1	14011.4	15801.8	17466	11.0625	19831.6
10.8	12131.9	14049.1	15821.2	17515	11.1	19860.7
10.8375	12187	14112.5	15853.6	17537.4	11.1375	19878.9
10.875	12236.6	14153.2	15881.6	17577.8	11.175	19900.1
10.9125	12271.3	14185.8	15911.1	17614.7	11.2125	19908.4
10.95	12314.6	14231.5	15970.1	17655.8	11.25	19950.9
10.9875	12360.7	14267	16031.3	17686.2	11.2875	20014.5
11.025	12412.6	14316.2	16067.3	17715.8	11.325	20076.5
11.0625	12473.5	14360.3	16117	17765.6	11.3625	20127.7
11.1	12525.4	14403.8	16162.4	17789.5	11.4	20151.1
11.1375	12569.2	14459.3	16211.4	17797.5	11.4375	20176.9
11.175	12618.2	14494.3	16247.4	17830	11.475	20183.6
11.2125	12670.6	14544.1	16282	17880.6	11.5125	20238.5
11.25	12711.1	14599	16300.7	17926.7	11.55	20306.2
11.2875	12748.7	14654.5	16324.5	17984.6	11.5875	20375.9
11.325	12783.5	14698.1	16375	18027.2	11.625	20417.5
11.3625	12824.5	14735.3	16426.9	18035.3	11.6625	20442.4
11.4	12867.8	14770.2	16472.3	18056.3	11.7	20470.3
11.4375	12925.4	14820.1	16516.2	18087.5	11.7375	20515.5
11.475	12966	14866.5	16558.7	18128.7	11.775	20561.2
11.5125	12998.4	14922	16599.8	18184.3	11.8125	20572.5
11.55	13050.3	14965.6	16667.6	18219.7	11.85	20592.9
11.5875	13105.6	15032.6	16723.1	18285.6	11.8875	20642
11.625	13166.7	15069.8	16765.7	18334.6	11.925	20684.7
11.6625	13216.3	15117.5	16815.6	18360.1	11.9625	20696.1
11.7	13265.5	15175.4	16848.8	18389	12	20699.1
11.7375	13305.9	15225.3	16871.9	18437.5	12.0375	20736.8
11.775	13352.8	15257.5	16907.9	18502.6	12.075	20778.7
11.8125	13404.6	15310.2	16934.7	18562.8	12.1125	20827.3
11.85	13454.4	15379.6	16952.7	18583	12.15	20857.5
11.8875	13494.3	15426	16988.2	18614.4	12.1875	20899.7
11.925	13544.1	15483.3	17027.1	18658.5	12.225	20987.9
11.9625	13590.9	15539.6	17054.6	18681.2	12.2625	21044
12	13640.1	15577.6	17082.1	18727.4	12.3	21070.3
12.0375	13675.5	15616.1	17111.6	18777.3	12.3375	21096.3
12.075	13699.5	15668.3	17151.4	18798.4	12.375	21111.8
12.1125	13731.4	15698.3	17218.6	18818.1	12.4125	21138.8
12.15	13775.5	15721.2	17265.5	18849.9	12.45	21203.9
12.1875	13821.8	15756.9	17309.6	18905.2	12.4875	21292.2
12.225	13868.1	15800.5	17360.2	18952.3	12.525	21381.8
12.2625	13909.3	15847.6	17395.7	18985.7	12.5625	21425.5
12.3	13964.8	15885.5	17443.5	19018.3	12.6	21482.9
12.3375	14010.5	15926.3	17502	19067	12.6375	21535.5
12.375	14063.2	15975.7	17553.4	19131.5	12.675	21563.7
12.4125	14106.6	16019.3	17573.7	19170.8	12.7125	21583
12.45	14162.2	16075.2	17600.4	19206.3	12.75	21630.7
12.4875	14217.6	16121.6	17641.7	19236.9	12.7875	21698.6
12.525	14252.6	16176.7	17693.1	19272.4	12.825	21739.4
12.5625	14296.6	16227.5	17742.9	19337.7	12.8625	21791.7
12.6	14335.7	16262.6	17787.8	19393.5	12.9	21833.6
12.6375	14368.4	16296.9	17815.4	19438.5	12.9375	21898.7
12.675	14411.9	16339.2	17833.6	19462.5	12.975	21981.2
12.7125	14470.3	16375	17863.3	19509.3	13.0125	22010.6
12.75	14527.4	16413	17906.1	19546.9	13.05	22034.9
12.7875	14576.6	16471.7	17949.4	19592.9	13.0875	22062.1
12.825	14620.9	16511.9	18006.7	19627.6	13.125	22130.1
12.8625	14655.8	16565.6	18050.9	19693.8	13.1625	22192.5
12.9	14703.4	16625.8	18090	19743.9	13.2	22206.3
12.9375	14746.9	16679.5	18125.5	19777.5	13.2375	22231.7
12.975	14796.3	16725.4	18161.8	19830.5	13.275	22283.4
13.0125	14846.2	16780.5	18211.7	19901.7	13.3125	22345.9
13.05	14891.1	16836.5	18260.3	19936.4	13.35	22419.9
13.0875	14938.1	16880.9	18303.8	19970	13.3875	22459.1
13.125	14981.7	16931.2	18340.2	20020.1	13.425	22530.3
13.1625	15013.8	16983.4	18401.7	20060.4	13.4625	22602.4
13.2	15054.5	17022.2	18469.8	20104.7	13.5	22635.5
13.2375	15104.4	17045.9	18520.6	20142.1	13.5375	22703.9
13.275	15143	17083.9	18552.1	20189.4	13.575	22758.5
13.3125	15183.7	17131.3	18607.1	20242.2	13.6125	22675.8
13.35	15230.8	17178.7	18678.1	20277.8
13.3875	15268.6	17231	18722.4	20326.8
13.425	15324.4	17272.8	18762.5	20366.5
13.4625	15374.3	17302.2	18803.8	20408.7
13.5	15418	17340.3	18831.4	20432.7
13.5375	15478.7	17387.6	18861.2	20483.8
13.575	15529.5	17431.4	18893.9	20557.1
13.6125	15569.6	17466.6	18909.2	20606.1
13.65	15593.9	17490.3	18965.9	20636.1
13.6875	15623.1	17526.2	19007.3	20673.6
13.725	15673.2	17579.5	19058.1	20735.3
13.7625	15731.8	17629.7	19106.2	20779.6
13.8	15779.1	17667.1	19148.4	20797.9
13.8375	15814.9	17700.2	19175.5	20821
13.875	15838.5	17746.9	19216.5	20826.8
13.9	15871.4	17807.9	19262.8	20874.1

## Sheet: Panel b inset
	R_NP	Error bar X	Slope	Error bar Y
No screening 1	0.69	0.14	4.82	1
No screening 2	0.87	0.03	7.8	0.05
No screening 3	1.11	0.15	5.4	0.2
No screening 4	1.27	0.12	6.6	0.7
No screening 5	0.93	0.03	7.28	0.7
Screening 0.9 nm	0.58	0.04	2.4	0.5
Screening 1.2 nm	0.63	0.07	1.4	0.25
Screening 2.4 nm	0.62	0.07	1.07	0.09
